# Supplementary material for: H2O2 Induces Major Phosphorylation Changes in Critical Regulators of Signal Transduction, Gene Expression, Metabolism and Developmental Networks in Aspergillus nidulans
Source: J Fungi (Basel). 2021 Jul 31;7(8):624. doi: 10.3390/jof7080624 (PMC8399174; doi:10.3390/jof7080624)
Supplement: Supplementary file 1 [file jof-07-00624-s001.zip]

Archive with 2 entries (2 files):
- File 1 Phosphopeptide and protein database.xlsx
- Supplementary Tables S1-S9.pdf
