# Supplementary material for: H2O2 Induces Major Phosphorylation Changes in Critical Regulators of Signal Transduction, Gene Expression, Metabolism and Developmental Networks in Aspergillus nidulans
Source: J Fungi (Basel). 2021 Jul 31;7(8):624. doi: 10.3390/jof7080624 (PMC8399174; doi:10.3390/jof7080624)
Supplement: Supplementary file 1 [file jof-07-00624-s001.zip › File 1 Phosphopeptide and protein database.xlsx]

## Sheet: MS Data
Database Set: 1 Database
	Database Name: UniProt_Aspergillus_Nidulans
Search Engine Set: 1 Search Engine
	Search Engine: Mascot
		Version: Mascot in Proteome Discoverer 2.3.0.523
		Samples: All Samples
		Fragment Tolerance: 0.60 Da (Monoisotopic)
		Parent Tolerance: 10.0 PPM (Monoisotopic)
		Fixed Modifications: +57 on C (Carbamidomethyl)
		Variable Modifications: +16 on M (Oxidation), +80 on STY (Phospho)
		Database: UniProt_Aspergillus_Nidulans (unknown version, 0 entries)
		Digestion Enzyme: Trypsin
		Max Missed Cleavages: 2
		Probability Model:
Scaffold: Version: Scaffold_5.0.1
		Source: D:\Program Files\Scaffold 4\parameters\unimod.xml
		Comment:
	Protein Grouping Strategy: Experiment-wide grouping with protein cluster analysis
	Peptide Thresholds: 90.0% minimum
	Protein Thresholds: 90.0% minimum and 1 peptide minimum
	Alternate ID Source(s): FASTA:UniProt/Swiss-Prot (UniProtKB) and NCBI:GeneID
Biological sample category	Protein name	Protein accession numbers	Alternate IDs	Database sources	Protein molecular weight (Da)	Protein identification probability	Exclusive unique peptide count	Exclusive unique spectrum count	Total spectrum count	Percentage sequence coverage	Manual validation	Assigned	Peptide sequence (lowercase letter indicates modification site	Previous amino acid	Next amino acid	Peptide identification probability	Mascot Ion score	Mascot Identity score	Mascot Delta Ion Score	Number of enzymatic termini	Fixed modifications identified by spectrum	Variable modifications identified by spectrum	Observed m/z	Actual peptide mass (AMU)	Calculated +1H Peptide Mass (AMU)	Spectrum charge	Actual minus calculated peptide mass (AMU)	Actual minus calculated peptide mass (PPM)	Retention Time (sec)	Precursor Intensity	Total Ion Current	Peptide start index	Peptide stop index	Exclusive	Other Proteins
WT sample	Uncharacterized protein OS=Emericella nidulans (strain FGSC A4 / ATCC 38163 / CBS 112.46 / NRRL 194 / M139) OX=227321 GN=AN2218.2 PE=4 SV=1	A0A1U8QVD1_EMENI	AN2218	UniProt_Aspergillus_Nidulans_txid162425_20191106.fasta	83817.2	1	2	2	6	0.0208	possibly correct	true	VDLsPPLQAQTK	R	N	0.919	23.5	25.3	22.1	2		s4: Phospho (+79.97)	688.845	1375.68	1376.68	2	0.0006535	0.4747	3952.85	469643	7077.27	447	458	true
WT sample	Uncharacterized protein OS=Emericella nidulans (strain FGSC A4 / ATCC 38163 / CBS 112.46 / NRRL 194 / M139) OX=227321 GN=AN2218.2 PE=4 SV=1	A0A1U8QVD1_EMENI	AN2218	UniProt_Aspergillus_Nidulans_txid162425_20191106.fasta	83817.2	1	2	2	6	0.0208	possibly correct	true	VDLsPPLQAQTK	R	N	0.979	29.6	25.3	21.3	2		s4: Phospho (+79.97)	688.845	1375.68	1376.68	2	0.001142	0.8294	3951.26	408854	7057.6	447	458	true
WT sample	Uncharacterized protein OS=Emericella nidulans (strain FGSC A4 / ATCC 38163 / CBS 112.46 / NRRL 194 / M139) OX=227321 GN=AN2218.2 PE=4 SV=1	A0A1U8QVD1_EMENI	AN2218	UniProt_Aspergillus_Nidulans_txid162425_20191106.fasta	83817.2	1	2	2	6	0.0208	possibly correct	true	VDLsPPLQAQTK	R	N	0.997	43.2	25.3	43.2	2		s4: Phospho (+79.97)	688.845	1375.68	1376.68	2	0.0006535	0.4747	3952.67	469643	89986.4	447	458	true
WT sample	Uncharacterized protein OS=Emericella nidulans (strain FGSC A4 / ATCC 38163 / CBS 112.46 / NRRL 194 / M139) OX=227321 GN=AN2218.2 PE=4 SV=1	A0A1U8QVD1_EMENI	AN2218	UniProt_Aspergillus_Nidulans_txid162425_20191106.fasta	83817.2	1	2	2	6	0.0208	possibly correct	true	VDLsPPLQAQTK	R	N	0.997	51	25.3	43.9	2		s4: Phospho (+79.97)	688.845	1375.68	1376.68	2	0.001142	0.8294	3951.13	408854	91994.7	447	458	true
WT sample	Uncharacterized protein OS=Emericella nidulans (strain FGSC A4 / ATCC 38163 / CBS 112.46 / NRRL 194 / M139) OX=227321 GN=AN2218.2 PE=4 SV=1	A0A1U8QVD1_EMENI	AN2218	UniProt_Aspergillus_Nidulans_txid162425_20191106.fasta	83817.2	1	2	2	6	0.0208	possibly correct	true	YQDRVDLsPPLQAQTK	R	N	0.925	24.2	27.3	21.2	2		s8: Phospho (+79.97)	646.982	1937.93	1938.93	3	0.0003349	0.1727	4163.11	1369900	290636	443	458	true
WT sample	Uncharacterized protein OS=Emericella nidulans (strain FGSC A4 / ATCC 38163 / CBS 112.46 / NRRL 194 / M139) OX=227321 GN=AN2218.2 PE=4 SV=1	A0A1U8QVD1_EMENI	AN2218	UniProt_Aspergillus_Nidulans_txid162425_20191106.fasta	83817.2	1	2	2	6	0.0208	possibly correct	true	YQDRVDLsPPLQAQTK	R	N	0.982	31.4	27.3	30.8	2		s8: Phospho (+79.97)	646.983	1937.93	1938.93	3	0.001434	0.7393	4164.65	1171660	282326	443	458	true
WT sample	Uncharacterized protein OS=Emericella nidulans (strain FGSC A4 / ATCC 38163 / CBS 112.46 / NRRL 194 / M139) OX=227321 GN=ANIA_07565 PE=4 SV=1	Q5AVW5_EMENI	ANIA_07565	UniProt_Aspergillus_Nidulans_txid162425_20191106.fasta	60528.9	0.961	1	1	4	0.0165	possibly correct	true	sPGLLQGSR	R	K	0.961	26.4	25	13.6	2		s1: Phospho (+79.97)	497.74	993.465	994.472	2	0.000277	0.2786	3103.52	1767750	31941.2	282	290	true
WT sample	Uncharacterized protein OS=Emericella nidulans (strain FGSC A4 / ATCC 38163 / CBS 112.46 / NRRL 194 / M139) OX=227321 GN=ANIA_07565 PE=4 SV=1	Q5AVW5_EMENI	ANIA_07565	UniProt_Aspergillus_Nidulans_txid162425_20191106.fasta	60528.9	0.961	1	1	4	0.0165	possibly correct	true	sPGLLQGSR	R	K	0.989	32.2	25	21.2	2		s1: Phospho (+79.97)	497.74	993.465	994.472	2	0.0005212	0.5241	3101.41	1341550	23086.2	282	290	true
WT sample	Uncharacterized protein OS=Emericella nidulans (strain FGSC A4 / ATCC 38163 / CBS 112.46 / NRRL 194 / M139) OX=227321 GN=ANIA_07565 PE=4 SV=1	Q5AVW5_EMENI	ANIA_07565	UniProt_Aspergillus_Nidulans_txid162425_20191106.fasta	60528.9	0.961	1	1	4	0.0165	possibly correct	true	sPGLLQGSR	R	K	0.997	46.7	25	45.4	2		s1: Phospho (+79.97)	497.74	993.465	994.472	2	0.0005212	0.5241	3101.28	1341550	244218	282	290	true
WT sample	Uncharacterized protein OS=Emericella nidulans (strain FGSC A4 / ATCC 38163 / CBS 112.46 / NRRL 194 / M139) OX=227321 GN=ANIA_07565 PE=4 SV=1	Q5AVW5_EMENI	ANIA_07565	UniProt_Aspergillus_Nidulans_txid162425_20191106.fasta	60528.9	0.961	1	1	4	0.0165	possibly correct	true	sPGLLQGSR	R	K	0.997	54	25	53.9	2		s1: Phospho (+79.97)	497.74	993.465	994.472	2	0.000277	0.2786	3103.43	1767750	274733	282	290	true
WT sample	Putative Zn(II)2Cys6 transcription factor (Eurofung) OS=Emericella nidulans (strain FGSC A4 / ATCC 38163 / CBS 112.46 / NRRL 194 / M139) OX=227321 GN=ANIA_04489 PE=4 SV=1	Q5B4P1_EMENI	ANIA_04489	UniProt_Aspergillus_Nidulans_txid162425_20191106.fasta	80873.8	1	1	2	5	0.0164	possibly correct	true	PPAAVKPsPNSK	M	A	0.899	22.6	25.4	0.01	1		s8: Phospho (+79.97)	636.821	1271.63	1272.63	2	0.0005461	0.4291	2165.09	271708	12387.2	2	13	true
WT sample	Putative Zn(II)2Cys6 transcription factor (Eurofung) OS=Emericella nidulans (strain FGSC A4 / ATCC 38163 / CBS 112.46 / NRRL 194 / M139) OX=227321 GN=ANIA_04489 PE=4 SV=1	Q5B4P1_EMENI	ANIA_04489	UniProt_Aspergillus_Nidulans_txid162425_20191106.fasta	80873.8	1	1	2	5	0.0164	possibly correct	true	PPAAVKPsPNSK	M	A	0.948	25.5	25.3	21.1	1		s8: Phospho (+79.97)	636.821	1271.63	1272.63	2	5.78e-05	0.04542	2166.7	327987	13645.2	2	13	true
WT sample	Putative Zn(II)2Cys6 transcription factor (Eurofung) OS=Emericella nidulans (strain FGSC A4 / ATCC 38163 / CBS 112.46 / NRRL 194 / M139) OX=227321 GN=ANIA_04489 PE=4 SV=1	Q5B4P1_EMENI	ANIA_04489	UniProt_Aspergillus_Nidulans_txid162425_20191106.fasta	80873.8	1	1	2	5	0.0164	possibly correct	true	PPAAVKPsPNSK	M	A	0.997	40.5	25.3	39.6	1		s8: Phospho (+79.97)	636.821	1271.63	1272.63	2	5.78e-05	0.04542	2166.53	327987	64785.7	2	13	true
WT sample	Putative Zn(II)2Cys6 transcription factor (Eurofung) OS=Emericella nidulans (strain FGSC A4 / ATCC 38163 / CBS 112.46 / NRRL 194 / M139) OX=227321 GN=ANIA_04489 PE=4 SV=1	Q5B4P1_EMENI	ANIA_04489	UniProt_Aspergillus_Nidulans_txid162425_20191106.fasta	80873.8	1	1	2	5	0.0164	possibly correct	true	PPAAVKPsPNSK	M	A	0.997	43.6	25.3	43.6	1		s8: Phospho (+79.97)	424.883	1271.63	1272.63	3	-0.0008101	-0.6366	2169.3	417713	98781.5	2	13	true
WT sample	Putative Zn(II)2Cys6 transcription factor (Eurofung) OS=Emericella nidulans (strain FGSC A4 / ATCC 38163 / CBS 112.46 / NRRL 194 / M139) OX=227321 GN=ANIA_04489 PE=4 SV=1	Q5B4P1_EMENI	ANIA_04489	UniProt_Aspergillus_Nidulans_txid162425_20191106.fasta	80873.8	1	1	2	5	0.0164	possibly correct	true	PPAAVKPsPNSK	M	A	0.997	58.7	25.4	58.1	1		s8: Phospho (+79.97)	636.821	1271.63	1272.63	2	0.0005461	0.4291	2164.95	271708	64518	2	13	true
WT sample	Exportin-T OS=Emericella nidulans (strain FGSC A4 / ATCC 38163 / CBS 112.46 / NRRL 194 / M139) OX=227321 GN=los1 PE=3 SV=1	XPOT_EMENI	2868436	UniProt_Aspergillus_Nidulans_txid162425_20191106.fasta	114952	1	3	3	4	0.0252	possibly correct	true	MRYDETASWGDDDDQtDEAEFQELR	K	K	0.972	31.1	29.2	31.1	2		t16: Phospho (+79.97)	1034.74	3101.19	3102.19	3	0.003782	1.219	4951.17	96015.7	32972.8	415	439	true
WT sample	Exportin-T OS=Emericella nidulans (strain FGSC A4 / ATCC 38163 / CBS 112.46 / NRRL 194 / M139) OX=227321 GN=los1 PE=3 SV=1	XPOT_EMENI	2868436	UniProt_Aspergillus_Nidulans_txid162425_20191106.fasta	114952	1	3	3	4	0.0252	possibly correct	true	YDETASWGDDDDQtDEAEFQELR	R	K	0.997	47.4	27.6	2.46	2		t14: Phospho (+79.97)	939.024	2814.05	2815.05	3	0.005795	2.058	4928.16	126865	60547.7	417	439	true
WT sample	Exportin-T OS=Emericella nidulans (strain FGSC A4 / ATCC 38163 / CBS 112.46 / NRRL 194 / M139) OX=227321 GN=los1 PE=3 SV=1	XPOT_EMENI	2868436	UniProt_Aspergillus_Nidulans_txid162425_20191106.fasta	114952	1	3	3	4	0.0252	possibly correct	true	YDETASWGDDDDQtDEAEFQELR	R	K	0.997	75	27.7	69.9	2		t14: Phospho (+79.97)	939.023	2814.05	2815.05	3	0.001949	0.6925	4929.55	248783	68675.3	417	439	true
WT sample	Putative aurora kinase (Eurofung) OS=Emericella nidulans (strain FGSC A4 / ATCC 38163 / CBS 112.46 / NRRL 194 / M139) OX=227321 GN=ANIA_05815 PE=3 SV=1	C8V088_EMENI,Q5B0W5_EMENI	AN5815,ANIA_05815	UniProt_Aspergillus_Nidulans_txid162425_20191106.fasta	44014.6	0.981	1	1	1	0.0358	possibly correct	true	VNAMNANAsQSPGK	K	G	0.909	23.9	26	1.34	2		s9: Phospho (+79.97)	734.817	1467.62	1468.62	2	0.001169	0.7958	2185.08	71221.9	30810	72	85	true
WT sample	Exportin-T OS=Emericella nidulans (strain FGSC A4 / ATCC 38163 / CBS 112.46 / NRRL 194 / M139) OX=227321 GN=los1 PE=3 SV=1	XPOT_EMENI	2868436	UniProt_Aspergillus_Nidulans_txid162425_20191106.fasta	114952	1	3	3	4	0.0252	possibly correct	true	YDETASWGDDDDQtDEAEFQELRK	R	R	0.913	25.5	29.2	21.4	2		t14: Phospho (+79.97)	981.721	2942.14	2943.15	3	0.0005773	0.1961	4656.24	90979.2	52522.9	417	440	true
WT sample	CRAL/TRIO domain protein (AFU_orthologue AFUA_6G12690) OS=Emericella nidulans (strain FGSC A4 / ATCC 38163 / CBS 112.46 / NRRL 194 / M139) OX=227321 GN=ANIA_03709 PE=4 SV=1	C8V7J8_EMENI	ANIA_03709	UniProt_Aspergillus_Nidulans_txid162425_20191106.fasta	66457.9	0.992	1	1	4	0.0393	possibly correct	true	VcGVQMDGIEETENRPPsPAQEK	K	K	0.899	25.9	30.4	22.6	2	c2: Carbamidomethyl (+57.02)	s18: Phospho (+79.97)	884.388	2650.14	2651.15	3	0.002138	0.8064	3921.23	332075	104604	157	179	true
WT sample	CRAL/TRIO domain protein (AFU_orthologue AFUA_6G12690) OS=Emericella nidulans (strain FGSC A4 / ATCC 38163 / CBS 112.46 / NRRL 194 / M139) OX=227321 GN=ANIA_03709 PE=4 SV=1	C8V7J8_EMENI	ANIA_03709	UniProt_Aspergillus_Nidulans_txid162425_20191106.fasta	66457.9	0.992	1	1	4	0.0393	possibly correct	true	VcGVQMDGIEETENRPPsPAQEK	K	K	0.951	29.4	30.3	29.1	2	c2: Carbamidomethyl (+57.02)	s18: Phospho (+79.97)	884.388	2650.14	2651.15	3	0.002504	0.9445	3957.3	570335	98377	157	179	true
WT sample	CRAL/TRIO domain protein (AFU_orthologue AFUA_6G12690) OS=Emericella nidulans (strain FGSC A4 / ATCC 38163 / CBS 112.46 / NRRL 194 / M139) OX=227321 GN=ANIA_03709 PE=4 SV=1	C8V7J8_EMENI	ANIA_03709	UniProt_Aspergillus_Nidulans_txid162425_20191106.fasta	66457.9	0.992	1	1	4	0.0393	possibly correct	true	VcGVQMDGIEETENRPPsPAQEK	K	K	0.971	32	30.4	27.1	2	c2: Carbamidomethyl (+57.02)	s18: Phospho (+79.97)	884.39	2650.15	2651.15	3	0.005983	2.257	3920.22	288181	92977	157	179	true
WT sample	CRAL/TRIO domain protein (AFU_orthologue AFUA_6G12690) OS=Emericella nidulans (strain FGSC A4 / ATCC 38163 / CBS 112.46 / NRRL 194 / M139) OX=227321 GN=ANIA_03709 PE=4 SV=1	C8V7J8_EMENI	ANIA_03709	UniProt_Aspergillus_Nidulans_txid162425_20191106.fasta	66457.9	0.992	1	1	4	0.0393	possibly correct	true	VcGVQMDGIEETENRPPsPAQEK	K	K	0.987	36	30.4	31.8	2	c2: Carbamidomethyl (+57.02)	s18: Phospho (+79.97)	884.388	2650.14	2651.15	3	0.001955	0.7373	3954.99	1014180	141584	157	179	true
WT sample	Exocyst complex component exo84 OS=Emericella nidulans (strain FGSC A4 / ATCC 38163 / CBS 112.46 / NRRL 194 / M139) OX=227321 GN=exo84 PE=3 SV=1	EXO84_EMENI	2876338	UniProt_Aspergillus_Nidulans_txid162425_20191106.fasta	73936.5	1	2	3	10	0.0225	possibly correct	true	NRTStDLQQNVYQNR	K	T	0.992	35.2	27.1	0	2		t5: Phospho (+79.97)	639.626	1915.86	1916.86	3	0.002299	1.199	3145.21	1413570	477447	155	169	true
WT sample	Exocyst complex component exo84 OS=Emericella nidulans (strain FGSC A4 / ATCC 38163 / CBS 112.46 / NRRL 194 / M139) OX=227321 GN=exo84 PE=3 SV=1	EXO84_EMENI	2876338	UniProt_Aspergillus_Nidulans_txid162425_20191106.fasta	73936.5	1	2	3	10	0.0225	possibly correct	true	NRTsTDLQQNVYQNR	K	T	0.992	35.2	27.1	0	2		s4: Phospho (+79.97)	639.626	1915.86	1916.86	3	0.002299	1.199	3145.21	1413570	477447	155	169	true
WT sample	Exocyst complex component exo84 OS=Emericella nidulans (strain FGSC A4 / ATCC 38163 / CBS 112.46 / NRRL 194 / M139) OX=227321 GN=exo84 PE=3 SV=1	EXO84_EMENI	2876338	UniProt_Aspergillus_Nidulans_txid162425_20191106.fasta	73936.5	1	2	3	10	0.0225	possibly correct	true	NRtSTDLQQNVYQNR	K	T	0.992	35.2	27.1	0	2		t3: Phospho (+79.97)	639.626	1915.86	1916.86	3	0.002299	1.199	3145.21	1413570	477447	155	169	true
WT sample	Exocyst complex component exo84 OS=Emericella nidulans (strain FGSC A4 / ATCC 38163 / CBS 112.46 / NRRL 194 / M139) OX=227321 GN=exo84 PE=3 SV=1	EXO84_EMENI	2876338	UniProt_Aspergillus_Nidulans_txid162425_20191106.fasta	73936.5	1	2	3	10	0.0225	possibly correct	true	NRTsTDLQQNVYQNR	K	T	0.997	43.3	27	36.4	2		s4: Phospho (+79.97)	958.935	1915.86	1916.86	2	0.001275	0.665	3152.93	645263	111373	155	169	true
WT sample	Exocyst complex component exo84 OS=Emericella nidulans (strain FGSC A4 / ATCC 38163 / CBS 112.46 / NRRL 194 / M139) OX=227321 GN=exo84 PE=3 SV=1	EXO84_EMENI	2876338	UniProt_Aspergillus_Nidulans_txid162425_20191106.fasta	73936.5	1	2	3	10	0.0225	possibly correct	true	NRTStDLQQNVYQNR	K	T	0.997	46.5	26.9	0	2		t5: Phospho (+79.97)	639.626	1915.86	1916.86	3	0.00175	0.9128	3142.82	908464	305368	155	169	true
WT sample	Exocyst complex component exo84 OS=Emericella nidulans (strain FGSC A4 / ATCC 38163 / CBS 112.46 / NRRL 194 / M139) OX=227321 GN=exo84 PE=3 SV=1	EXO84_EMENI	2876338	UniProt_Aspergillus_Nidulans_txid162425_20191106.fasta	73936.5	1	2	3	10	0.0225	possibly correct	true	NRTsTDLQQNVYQNR	K	T	0.997	46.5	26.9	0	2		s4: Phospho (+79.97)	639.626	1915.86	1916.86	3	0.00175	0.9128	3142.82	908464	305368	155	169	true
WT sample	Exocyst complex component exo84 OS=Emericella nidulans (strain FGSC A4 / ATCC 38163 / CBS 112.46 / NRRL 194 / M139) OX=227321 GN=exo84 PE=3 SV=1	EXO84_EMENI	2876338	UniProt_Aspergillus_Nidulans_txid162425_20191106.fasta	73936.5	1	2	3	10	0.0225	possibly correct	true	NRTsTDLQQNVYQNR	K	T	0.997	47.3	26.9	2.57	2		s4: Phospho (+79.97)	958.935	1915.86	1916.86	2	0.001397	0.7287	3150.06	498201	94996.9	155	169	true
WT sample	Exocyst complex component exo84 OS=Emericella nidulans (strain FGSC A4 / ATCC 38163 / CBS 112.46 / NRRL 194 / M139) OX=227321 GN=exo84 PE=3 SV=1	EXO84_EMENI	2876338	UniProt_Aspergillus_Nidulans_txid162425_20191106.fasta	73936.5	1	2	3	10	0.0225	possibly correct	true	TStDLQQNVYQNR	R	T	0.997	65.8	26.3	0	2		t3: Phospho (+79.97)	823.863	1645.71	1646.72	2	0.001232	0.748	3249.3	349651	63376.6	157	169	true
WT sample	Exocyst complex component exo84 OS=Emericella nidulans (strain FGSC A4 / ATCC 38163 / CBS 112.46 / NRRL 194 / M139) OX=227321 GN=exo84 PE=3 SV=1	EXO84_EMENI	2876338	UniProt_Aspergillus_Nidulans_txid162425_20191106.fasta	73936.5	1	2	3	10	0.0225	possibly correct	true	TsTDLQQNVYQNR	R	T	0.997	65.8	26.3	0	2		s2: Phospho (+79.97)	823.863	1645.71	1646.72	2	0.001232	0.748	3249.3	349651	63376.6	157	169	true
WT sample	Exocyst complex component exo84 OS=Emericella nidulans (strain FGSC A4 / ATCC 38163 / CBS 112.46 / NRRL 194 / M139) OX=227321 GN=exo84 PE=3 SV=1	EXO84_EMENI	2876338	UniProt_Aspergillus_Nidulans_txid162425_20191106.fasta	73936.5	1	2	3	10	0.0225	possibly correct	true	tSTDLQQNVYQNR	R	T	0.997	65.8	26.3	0	2		t1: Phospho (+79.97)	823.863	1645.71	1646.72	2	0.001232	0.748	3249.3	349651	63376.6	157	169	true
WT sample	Stress activated MAP kinase interacting protein, putative (AFU_orthologue AFUA_2G12210) OS=Emericella nidulans (strain FGSC A4 / ATCC 38163 / CBS 112.46 / NRRL 194 / M139) OX=227321 GN=ANIA_06304 PE=4 SV=1	Q5AZH6_EMENI	ANIA_06304	UniProt_Aspergillus_Nidulans_txid162425_20191106.fasta	92478.1	1	2	3	14	0.0415	possibly correct	true	LPHGPSsQTASPR	K	K	0.944	27	27.1	0	2		s7: Phospho (+79.97)	707.828	1413.64	1414.65	2	0.001274	0.9004	2485.41	185310	57452.7	332	344	true
WT sample	Stress activated MAP kinase interacting protein, putative (AFU_orthologue AFUA_2G12210) OS=Emericella nidulans (strain FGSC A4 / ATCC 38163 / CBS 112.46 / NRRL 194 / M139) OX=227321 GN=ANIA_06304 PE=4 SV=1	Q5AZH6_EMENI	ANIA_06304	UniProt_Aspergillus_Nidulans_txid162425_20191106.fasta	92478.1	1	2	3	14	0.0415	possibly correct	true	LPHGPsSQTASPR	K	K	0.944	27	27.1	0	2		s6: Phospho (+79.97)	707.828	1413.64	1414.65	2	0.001274	0.9004	2485.41	185310	57452.7	332	344	true
WT sample	Stress activated MAP kinase interacting protein, putative (AFU_orthologue AFUA_2G12210) OS=Emericella nidulans (strain FGSC A4 / ATCC 38163 / CBS 112.46 / NRRL 194 / M139) OX=227321 GN=ANIA_06304 PE=4 SV=1	Q5AZH6_EMENI	ANIA_06304	UniProt_Aspergillus_Nidulans_txid162425_20191106.fasta	92478.1	1	2	3	14	0.0415	possibly correct	true	LPHGPSsQTASPR	K	K	0.973	30	27	25.8	2		s7: Phospho (+79.97)	707.828	1413.64	1414.65	2	0.0006635	0.469	2603.33	1680610	15603.1	332	344	true
WT sample	Stress activated MAP kinase interacting protein, putative (AFU_orthologue AFUA_2G12210) OS=Emericella nidulans (strain FGSC A4 / ATCC 38163 / CBS 112.46 / NRRL 194 / M139) OX=227321 GN=ANIA_06304 PE=4 SV=1	Q5AZH6_EMENI	ANIA_06304	UniProt_Aspergillus_Nidulans_txid162425_20191106.fasta	92478.1	1	2	3	14	0.0415	possibly correct	true	LPHGPSsQtASPR	K	K	0.983	31.4	26.3	20.1	2		s7: Phospho (+79.97), t9: Phospho (+79.97)	747.811	1493.61	1494.61	2	0.001251	0.837	2544.99	161592	47141	332	344	true
WT sample	Stress activated MAP kinase interacting protein, putative (AFU_orthologue AFUA_2G12210) OS=Emericella nidulans (strain FGSC A4 / ATCC 38163 / CBS 112.46 / NRRL 194 / M139) OX=227321 GN=ANIA_06304 PE=4 SV=1	Q5AZH6_EMENI	ANIA_06304	UniProt_Aspergillus_Nidulans_txid162425_20191106.fasta	92478.1	1	2	3	14	0.0415	possibly correct	true	LPHGPSsQTASPR	K	K	0.984	32.4	27	0	2		s7: Phospho (+79.97)	707.828	1413.64	1414.65	2	0.0007855	0.5553	2570.84	185637	75595.5	332	344	true
WT sample	Stress activated MAP kinase interacting protein, putative (AFU_orthologue AFUA_2G12210) OS=Emericella nidulans (strain FGSC A4 / ATCC 38163 / CBS 112.46 / NRRL 194 / M139) OX=227321 GN=ANIA_06304 PE=4 SV=1	Q5AZH6_EMENI	ANIA_06304	UniProt_Aspergillus_Nidulans_txid162425_20191106.fasta	92478.1	1	2	3	14	0.0415	possibly correct	true	LPHGPsSQTASPR	K	K	0.984	32.4	27	0	2		s6: Phospho (+79.97)	707.828	1413.64	1414.65	2	0.0007855	0.5553	2570.84	185637	75595.5	332	344	true
WT sample	Stress activated MAP kinase interacting protein, putative (AFU_orthologue AFUA_2G12210) OS=Emericella nidulans (strain FGSC A4 / ATCC 38163 / CBS 112.46 / NRRL 194 / M139) OX=227321 GN=ANIA_06304 PE=4 SV=1	Q5AZH6_EMENI	ANIA_06304	UniProt_Aspergillus_Nidulans_txid162425_20191106.fasta	92478.1	1	2	3	14	0.0415	possibly correct	true	LPHGPSsQTASPR	K	K	0.996	38.6	26.8	0	2		s7: Phospho (+79.97)	707.827	1413.64	1414.65	2	-0.0004352	-0.3076	2566	105092	55360.5	332	344	true
WT sample	Stress activated MAP kinase interacting protein, putative (AFU_orthologue AFUA_2G12210) OS=Emericella nidulans (strain FGSC A4 / ATCC 38163 / CBS 112.46 / NRRL 194 / M139) OX=227321 GN=ANIA_06304 PE=4 SV=1	Q5AZH6_EMENI	ANIA_06304	UniProt_Aspergillus_Nidulans_txid162425_20191106.fasta	92478.1	1	2	3	14	0.0415	possibly correct	true	LPHGPsSQTASPR	K	K	0.996	38.6	26.8	0	2		s6: Phospho (+79.97)	707.827	1413.64	1414.65	2	-0.0004352	-0.3076	2566	105092	55360.5	332	344	true
WT sample	Stress activated MAP kinase interacting protein, putative (AFU_orthologue AFUA_2G12210) OS=Emericella nidulans (strain FGSC A4 / ATCC 38163 / CBS 112.46 / NRRL 194 / M139) OX=227321 GN=ANIA_06304 PE=4 SV=1	Q5AZH6_EMENI	ANIA_06304	UniProt_Aspergillus_Nidulans_txid162425_20191106.fasta	92478.1	1	2	3	14	0.0415	possibly correct	true	LPHGPSSQtAsPR	K	K	0.997	40.8	26.4	40.5	2		t9: Phospho (+79.97), s11: Phospho (+79.97)	747.811	1493.61	1494.61	2	0.0003964	0.2652	2546.07	250350	48875.4	332	344	true
WT sample	Stress activated MAP kinase interacting protein, putative (AFU_orthologue AFUA_2G12210) OS=Emericella nidulans (strain FGSC A4 / ATCC 38163 / CBS 112.46 / NRRL 194 / M139) OX=227321 GN=ANIA_06304 PE=4 SV=1	Q5AZH6_EMENI	ANIA_06304	UniProt_Aspergillus_Nidulans_txid162425_20191106.fasta	92478.1	1	2	3	14	0.0415	possibly correct	true	LPHGPSsQTASPR	K	K	0.997	61.9	27	50.5	2		s7: Phospho (+79.97)	707.828	1413.64	1414.65	2	0.0004193	0.2964	2606.03	1537100	13742	332	344	true
WT sample	Stress activated MAP kinase interacting protein, putative (AFU_orthologue AFUA_2G12210) OS=Emericella nidulans (strain FGSC A4 / ATCC 38163 / CBS 112.46 / NRRL 194 / M139) OX=227321 GN=ANIA_06304 PE=4 SV=1	Q5AZH6_EMENI	ANIA_06304	UniProt_Aspergillus_Nidulans_txid162425_20191106.fasta	92478.1	1	2	3	14	0.0415	possibly correct	true	LPHGPSsQTASPR	K	K	0.997	62.9	27	58.1	2		s7: Phospho (+79.97)	707.828	1413.64	1414.65	2	0.0006635	0.469	2603.24	1680610	198401	332	344	true
WT sample	Stress activated MAP kinase interacting protein, putative (AFU_orthologue AFUA_2G12210) OS=Emericella nidulans (strain FGSC A4 / ATCC 38163 / CBS 112.46 / NRRL 194 / M139) OX=227321 GN=ANIA_06304 PE=4 SV=1	Q5AZH6_EMENI	ANIA_06304	UniProt_Aspergillus_Nidulans_txid162425_20191106.fasta	92478.1	1	2	3	14	0.0415	possibly correct	true	LPHGPSsQTASPR	K	K	0.997	70.1	27	64.8	2		s7: Phospho (+79.97)	707.828	1413.64	1414.65	2	0.0004193	0.2964	2605.93	1537100	164991	332	344	true
WT sample	Stress activated MAP kinase interacting protein, putative (AFU_orthologue AFUA_2G12210) OS=Emericella nidulans (strain FGSC A4 / ATCC 38163 / CBS 112.46 / NRRL 194 / M139) OX=227321 GN=ANIA_06304 PE=4 SV=1	Q5AZH6_EMENI	ANIA_06304	UniProt_Aspergillus_Nidulans_txid162425_20191106.fasta	92478.1	1	2	3	14	0.0415	possibly correct	true	TYSPPIPTAtAVSSEYYQLGAR	R	D	0.997	43.8	29.6	0	2		t10: Phospho (+79.97)	818.052	2451.13	2452.14	3	-0.001459	-0.5949	5472.21	50337.3	29379	66	87	true
WT sample	Stress activated MAP kinase interacting protein, putative (AFU_orthologue AFUA_2G12210) OS=Emericella nidulans (strain FGSC A4 / ATCC 38163 / CBS 112.46 / NRRL 194 / M139) OX=227321 GN=ANIA_06304 PE=4 SV=1	Q5AZH6_EMENI	ANIA_06304	UniProt_Aspergillus_Nidulans_txid162425_20191106.fasta	92478.1	1	2	3	14	0.0415	possibly correct	true	TYSPPIPtATAVSSEYYQLGAR	R	D	0.997	43.8	29.6	0	2		t8: Phospho (+79.97)	818.052	2451.13	2452.14	3	-0.001459	-0.5949	5472.21	50337.3	29379	66	87	true
WT sample	Autophagy-related protein 22-1 OS=Emericella nidulans (strain FGSC A4 / ATCC 38163 / CBS 112.46 / NRRL 194 / M139) OX=227321 GN=atg22-1 PE=3 SV=2	AT221_EMENI	2869459	UniProt_Aspergillus_Nidulans_txid162425_20191106.fasta	64453.8	0.987	1	1	2	0.0357	possibly correct	true	SPtENSGQPIATDcFSNDDPR	R	A	0.997	42.9	27.8	0	2	c14: Carbamidomethyl (+57.02)	t3: Phospho (+79.97)	796.653	2386.94	2387.94	3	-0.001449	-0.6069	3816.54	234115	90539.5	213	233	true
WT sample	Autophagy-related protein 22-1 OS=Emericella nidulans (strain FGSC A4 / ATCC 38163 / CBS 112.46 / NRRL 194 / M139) OX=227321 GN=atg22-1 PE=3 SV=2	AT221_EMENI	2869459	UniProt_Aspergillus_Nidulans_txid162425_20191106.fasta	64453.8	0.987	1	1	2	0.0357	possibly correct	true	sPTENSGQPIATDcFSNDDPR	R	A	0.997	42.9	27.8	0	2	c14: Carbamidomethyl (+57.02)	s1: Phospho (+79.97)	796.653	2386.94	2387.94	3	-0.001449	-0.6069	3816.54	234115	90539.5	213	233	true
WT sample	Aminotran_1_2 domain-containing protein OS=Emericella nidulans (strain FGSC A4 / ATCC 38163 / CBS 112.46 / NRRL 194 / M139) OX=227321 GN=AN6338.2 PE=4 SV=1	A0A1U8QTU2_EMENI	AN6338	UniProt_Aspergillus_Nidulans_txid162425_20191106.fasta	58744.2	0.999	1	1	2	0.0246	possibly correct	true	VPTPPGFsPEATR	K	Q	0.988	32.9	26.2	32	2		s8: Phospho (+79.97)	718.335	1434.66	1435.66	2	0.001744	1.215	4033.4	369359	84963	112	124	true
WT sample	Aminotran_1_2 domain-containing protein OS=Emericella nidulans (strain FGSC A4 / ATCC 38163 / CBS 112.46 / NRRL 194 / M139) OX=227321 GN=AN6338.2 PE=4 SV=1	A0A1U8QTU2_EMENI	AN6338	UniProt_Aspergillus_Nidulans_txid162425_20191106.fasta	58744.2	0.999	1	1	2	0.0246	possibly correct	true	VPTPPGFsPEATR	K	Q	0.991	34	26	34	2		s8: Phospho (+79.97)	718.337	1434.66	1435.66	2	0.004918	3.426	4029.66	184642	79701.2	112	124	true
WT sample	S5 DRBM domain-containing protein OS=Emericella nidulans (strain FGSC A4 / ATCC 38163 / CBS 112.46 / NRRL 194 / M139) OX=227321 GN=AN3413.2 PE=3 SV=1	A0A1U8QFR6_EMENI	AN3413	UniProt_Aspergillus_Nidulans_txid162425_20191106.fasta	28237.4	1	1	1	8	0.0425	possibly correct	true	sPLEEFSDVLR	R	Q	0.913	24.4	26.5	24.4	2		s1: Phospho (+79.97)	686.314	1370.61	1371.62	2	0.001009	0.7359	5713.04	104024	29140.4	244	254	true
WT sample	S5 DRBM domain-containing protein OS=Emericella nidulans (strain FGSC A4 / ATCC 38163 / CBS 112.46 / NRRL 194 / M139) OX=227321 GN=AN3413.2 PE=3 SV=1	A0A1U8QFR6_EMENI	AN3413	UniProt_Aspergillus_Nidulans_txid162425_20191106.fasta	28237.4	1	1	1	8	0.0425	possibly correct	true	sPLEEFSDVLR	R	Q	0.96	27.9	26.5	15.5	2		s1: Phospho (+79.97)	686.314	1370.61	1371.62	2	0.001131	0.8249	5679.71	977020	25684.8	244	254	true
WT sample	S5 DRBM domain-containing protein OS=Emericella nidulans (strain FGSC A4 / ATCC 38163 / CBS 112.46 / NRRL 194 / M139) OX=227321 GN=AN3413.2 PE=3 SV=1	A0A1U8QFR6_EMENI	AN3413	UniProt_Aspergillus_Nidulans_txid162425_20191106.fasta	28237.4	1	1	1	8	0.0425	possibly correct	true	sPLEEFSDVLR	R	Q	0.961	27.6	26.2	13.8	2		s1: Phospho (+79.97)	686.314	1370.61	1371.62	2	0.0006432	0.4689	5681.52	1358000	21901.7	244	254	true
WT sample	S5 DRBM domain-containing protein OS=Emericella nidulans (strain FGSC A4 / ATCC 38163 / CBS 112.46 / NRRL 194 / M139) OX=227321 GN=AN3413.2 PE=3 SV=1	A0A1U8QFR6_EMENI	AN3413	UniProt_Aspergillus_Nidulans_txid162425_20191106.fasta	28237.4	1	1	1	8	0.0425	possibly correct	true	SPLEEFsDVLR	R	Q	0.988	33.4	26.4	27.7	2		s7: Phospho (+79.97)	686.314	1370.61	1371.62	2	0.001498	1.092	5646.67	117912	1117.7	244	254	true
WT sample	S5 DRBM domain-containing protein OS=Emericella nidulans (strain FGSC A4 / ATCC 38163 / CBS 112.46 / NRRL 194 / M139) OX=227321 GN=AN3413.2 PE=3 SV=1	A0A1U8QFR6_EMENI	AN3413	UniProt_Aspergillus_Nidulans_txid162425_20191106.fasta	28237.4	1	1	1	8	0.0425	possibly correct	true	SPLEEFsDVLR	R	Q	0.997	45.9	26.2	41.6	2		s7: Phospho (+79.97)	686.314	1370.61	1371.62	2	0.0007652	0.5579	5642.64	61924.7	23743.7	244	254	true
WT sample	S5 DRBM domain-containing protein OS=Emericella nidulans (strain FGSC A4 / ATCC 38163 / CBS 112.46 / NRRL 194 / M139) OX=227321 GN=AN3413.2 PE=3 SV=1	A0A1U8QFR6_EMENI	AN3413	UniProt_Aspergillus_Nidulans_txid162425_20191106.fasta	28237.4	1	1	1	8	0.0425	possibly correct	true	sPLEEFSDVLR	R	Q	0.997	49.4	26.5	41.2	2		s1: Phospho (+79.97)	686.314	1370.61	1371.62	2	0.001131	0.8249	5679.59	977020	156641	244	254	true
WT sample	S5 DRBM domain-containing protein OS=Emericella nidulans (strain FGSC A4 / ATCC 38163 / CBS 112.46 / NRRL 194 / M139) OX=227321 GN=AN3413.2 PE=3 SV=1	A0A1U8QFR6_EMENI	AN3413	UniProt_Aspergillus_Nidulans_txid162425_20191106.fasta	28237.4	1	1	1	8	0.0425	possibly correct	true	SPLEEFsDVLR	R	Q	0.997	51	26.4	44.7	2		s7: Phospho (+79.97)	686.314	1370.61	1371.62	2	0.001498	1.092	5646.55	117912	27471.2	244	254	true
WT sample	S5 DRBM domain-containing protein OS=Emericella nidulans (strain FGSC A4 / ATCC 38163 / CBS 112.46 / NRRL 194 / M139) OX=227321 GN=AN3413.2 PE=3 SV=1	A0A1U8QFR6_EMENI	AN3413	UniProt_Aspergillus_Nidulans_txid162425_20191106.fasta	28237.4	1	1	1	8	0.0425	possibly correct	true	sPLEEFSDVLR	R	Q	0.997	55.5	26.2	51.2	2		s1: Phospho (+79.97)	686.314	1370.61	1371.62	2	0.0006432	0.4689	5681.41	1358000	163892	244	254	true
WT sample	Golgi complex component Cog3, putative (Eurofung) OS=Emericella nidulans (strain FGSC A4 / ATCC 38163 / CBS 112.46 / NRRL 194 / M139) OX=227321 GN=ANIA_04886 PE=4 SV=1	C8V9T2_EMENI	ANIA_04886	UniProt_Aspergillus_Nidulans_txid162425_20191106.fasta	89964.2	0.999	1	1	4	0.0114	possibly correct	true	TGsLGSQFR	R	-	0.991	33.2	25	20.3	2		s3: Phospho (+79.97)	516.729	1031.44	1032.45	2	0.0003861	0.374	3477.92	1111360	11633.6	781	789	true
WT sample	Golgi complex component Cog3, putative (Eurofung) OS=Emericella nidulans (strain FGSC A4 / ATCC 38163 / CBS 112.46 / NRRL 194 / M139) OX=227321 GN=ANIA_04886 PE=4 SV=1	C8V9T2_EMENI	ANIA_04886	UniProt_Aspergillus_Nidulans_txid162425_20191106.fasta	89964.2	0.999	1	1	4	0.0114	possibly correct	true	TGsLGSQFR	R	-	0.997	39.9	25	39.9	2		s3: Phospho (+79.97)	516.729	1031.44	1032.45	2	0.0003861	0.374	3477.81	1111360	267271	781	789	true
WT sample	Golgi complex component Cog3, putative (Eurofung) OS=Emericella nidulans (strain FGSC A4 / ATCC 38163 / CBS 112.46 / NRRL 194 / M139) OX=227321 GN=ANIA_04886 PE=4 SV=1	C8V9T2_EMENI	ANIA_04886	UniProt_Aspergillus_Nidulans_txid162425_20191106.fasta	89964.2	0.999	1	1	4	0.0114	possibly correct	true	TGsLGSQFR	R	-	0.997	40.3	25	34.8	2		s3: Phospho (+79.97)	516.729	1031.44	1032.45	2	0.0002641	0.2558	3479.85	1822610	14528.1	781	789	true
WT sample	Golgi complex component Cog3, putative (Eurofung) OS=Emericella nidulans (strain FGSC A4 / ATCC 38163 / CBS 112.46 / NRRL 194 / M139) OX=227321 GN=ANIA_04886 PE=4 SV=1	C8V9T2_EMENI	ANIA_04886	UniProt_Aspergillus_Nidulans_txid162425_20191106.fasta	89964.2	0.999	1	1	4	0.0114	possibly correct	true	TGsLGSQFR	R	-	0.997	42.6	25	42.6	2		s3: Phospho (+79.97)	516.729	1031.44	1032.45	2	0.0002641	0.2558	3479.76	1822610	330316	781	789	true
WT sample	Phosphatidate cytidylyltransferase OS=Emericella nidulans (strain FGSC A4 / ATCC 38163 / CBS 112.46 / NRRL 194 / M139) OX=227321 GN=ANIA_05166 PE=3 SV=1	C8VF37_EMENI,Q5B2R4_EMENI	AN5166,ANIA_05166	UniProt_Aspergillus_Nidulans_txid162425_20191106.fasta	51163.5	1	2	5	23	0.0511	possibly correct	true	RPsISDASDAAsDPGSPSK	R	N	0.899	21.3	25.8	0.7	2		s3: Phospho (+79.97), s12: Phospho (+79.97)	668.936	2003.79	2004.79	3	-7.502e-05	-0.03742	2860.44	210452	106446	18	36	true
WT sample	Phosphatidate cytidylyltransferase OS=Emericella nidulans (strain FGSC A4 / ATCC 38163 / CBS 112.46 / NRRL 194 / M139) OX=227321 GN=ANIA_05166 PE=3 SV=1	C8VF37_EMENI,Q5B2R4_EMENI	AN5166,ANIA_05166	UniProt_Aspergillus_Nidulans_txid162425_20191106.fasta	51163.5	1	2	5	23	0.0511	possibly correct	true	RPSIsDASDAASDPGsPSK	R	N	0.916	22.5	26	21.8	2		s5: Phospho (+79.97), s16: Phospho (+79.97)	668.937	2003.79	2004.79	3	0.001573	0.7846	2875.56	413441	132764	18	36	true
WT sample	Phosphatidate cytidylyltransferase OS=Emericella nidulans (strain FGSC A4 / ATCC 38163 / CBS 112.46 / NRRL 194 / M139) OX=227321 GN=ANIA_05166 PE=3 SV=1	C8VF37_EMENI,Q5B2R4_EMENI	AN5166,ANIA_05166	UniProt_Aspergillus_Nidulans_txid162425_20191106.fasta	51163.5	1	2	5	23	0.0511	possibly correct	true	RPSISDASDAAsDPGSPSK	R	N	0.943	26.8	27.1	21	2		s12: Phospho (+79.97)	962.918	1923.82	1924.83	2	0.0008158	0.4238	2770.04	576651	22987.5	18	36	true
WT sample	Phosphatidate cytidylyltransferase OS=Emericella nidulans (strain FGSC A4 / ATCC 38163 / CBS 112.46 / NRRL 194 / M139) OX=227321 GN=ANIA_05166 PE=3 SV=1	C8VF37_EMENI,Q5B2R4_EMENI	AN5166,ANIA_05166	UniProt_Aspergillus_Nidulans_txid162425_20191106.fasta	51163.5	1	2	5	23	0.0511	possibly correct	true	RPsISDASDAASDPGSPSK	R	N	0.945	27	27.1	22.5	2		s3: Phospho (+79.97)	962.919	1923.82	1924.83	2	0.001914	0.9946	2982.08	342166	57413.8	18	36	true
WT sample	Phosphatidate cytidylyltransferase OS=Emericella nidulans (strain FGSC A4 / ATCC 38163 / CBS 112.46 / NRRL 194 / M139) OX=227321 GN=ANIA_05166 PE=3 SV=1	C8VF37_EMENI,Q5B2R4_EMENI	AN5166,ANIA_05166	UniProt_Aspergillus_Nidulans_txid162425_20191106.fasta	51163.5	1	2	5	23	0.0511	possibly correct	true	RPSISDASDAAsDPGSPSK	R	N	0.98	31.6	27.1	28.2	2		s12: Phospho (+79.97)	962.918	1923.82	1924.83	2	0.0008158	0.4238	2769.9	576651	77390.2	18	36	true
WT sample	Phosphatidate cytidylyltransferase OS=Emericella nidulans (strain FGSC A4 / ATCC 38163 / CBS 112.46 / NRRL 194 / M139) OX=227321 GN=ANIA_05166 PE=3 SV=1	C8VF37_EMENI,Q5B2R4_EMENI	AN5166,ANIA_05166	UniProt_Aspergillus_Nidulans_txid162425_20191106.fasta	51163.5	1	2	5	23	0.0511	possibly correct	true	RPSISDAsDAASDPGSPSK	R	N	0.983	31.7	27.5	0	2		s8: Phospho (+79.97)	642.282	1923.82	1924.83	3	0.003549	1.844	2983.13	1453630	294779	18	36	true
WT sample	Phosphatidate cytidylyltransferase OS=Emericella nidulans (strain FGSC A4 / ATCC 38163 / CBS 112.46 / NRRL 194 / M139) OX=227321 GN=ANIA_05166 PE=3 SV=1	C8VF37_EMENI,Q5B2R4_EMENI	AN5166,ANIA_05166	UniProt_Aspergillus_Nidulans_txid162425_20191106.fasta	51163.5	1	2	5	23	0.0511	possibly correct	true	RPSIsDASDAASDPGSPSK	R	N	0.983	31.7	27.5	0	2		s5: Phospho (+79.97)	642.282	1923.82	1924.83	3	0.003549	1.844	2983.13	1453630	294779	18	36	true
WT sample	Phosphatidate cytidylyltransferase OS=Emericella nidulans (strain FGSC A4 / ATCC 38163 / CBS 112.46 / NRRL 194 / M139) OX=227321 GN=ANIA_05166 PE=3 SV=1	C8VF37_EMENI,Q5B2R4_EMENI	AN5166,ANIA_05166	UniProt_Aspergillus_Nidulans_txid162425_20191106.fasta	51163.5	1	2	5	23	0.0511	possibly correct	true	RPsISDASDAASDPGSPSK	R	N	0.983	31.7	27.5	0	2		s3: Phospho (+79.97)	642.282	1923.82	1924.83	3	0.003549	1.844	2983.13	1453630	294779	18	36	true
WT sample	Phosphatidate cytidylyltransferase OS=Emericella nidulans (strain FGSC A4 / ATCC 38163 / CBS 112.46 / NRRL 194 / M139) OX=227321 GN=ANIA_05166 PE=3 SV=1	C8VF37_EMENI,Q5B2R4_EMENI	AN5166,ANIA_05166	UniProt_Aspergillus_Nidulans_txid162425_20191106.fasta	51163.5	1	2	5	23	0.0511	possibly correct	true	RPSISDAsDAASDPGSPSK	R	N	0.983	31.6	27.1	0	2		s8: Phospho (+79.97)	642.282	1923.82	1924.83	3	0.002084	1.083	2985.04	1448080	328567	18	36	true
WT sample	Phosphatidate cytidylyltransferase OS=Emericella nidulans (strain FGSC A4 / ATCC 38163 / CBS 112.46 / NRRL 194 / M139) OX=227321 GN=ANIA_05166 PE=3 SV=1	C8VF37_EMENI,Q5B2R4_EMENI	AN5166,ANIA_05166	UniProt_Aspergillus_Nidulans_txid162425_20191106.fasta	51163.5	1	2	5	23	0.0511	possibly correct	true	RPSIsDASDAASDPGSPSK	R	N	0.983	31.6	27.1	0	2		s5: Phospho (+79.97)	642.282	1923.82	1924.83	3	0.002084	1.083	2985.04	1448080	328567	18	36	true
WT sample	Phosphatidate cytidylyltransferase OS=Emericella nidulans (strain FGSC A4 / ATCC 38163 / CBS 112.46 / NRRL 194 / M139) OX=227321 GN=ANIA_05166 PE=3 SV=1	C8VF37_EMENI,Q5B2R4_EMENI	AN5166,ANIA_05166	UniProt_Aspergillus_Nidulans_txid162425_20191106.fasta	51163.5	1	2	5	23	0.0511	possibly correct	true	RPsISDASDAASDPGSPSK	R	N	0.983	31.6	27.1	0	2		s3: Phospho (+79.97)	642.282	1923.82	1924.83	3	0.002084	1.083	2985.04	1448080	328567	18	36	true
WT sample	Phosphatidate cytidylyltransferase OS=Emericella nidulans (strain FGSC A4 / ATCC 38163 / CBS 112.46 / NRRL 194 / M139) OX=227321 GN=ANIA_05166 PE=3 SV=1	C8VF37_EMENI,Q5B2R4_EMENI	AN5166,ANIA_05166	UniProt_Aspergillus_Nidulans_txid162425_20191106.fasta	51163.5	1	2	5	23	0.0511	possibly correct	true	RPSISDASDAAsDPGSPSK	R	N	0.986	32.5	27.1	27.9	2		s12: Phospho (+79.97)	642.281	1923.82	1924.83	3	0.001169	0.6071	2801.17	500743	115686	18	36	true
WT sample	Phosphatidate cytidylyltransferase OS=Emericella nidulans (strain FGSC A4 / ATCC 38163 / CBS 112.46 / NRRL 194 / M139) OX=227321 GN=ANIA_05166 PE=3 SV=1	C8VF37_EMENI,Q5B2R4_EMENI	AN5166,ANIA_05166	UniProt_Aspergillus_Nidulans_txid162425_20191106.fasta	51163.5	1	2	5	23	0.0511	possibly correct	true	RPsISDASDAASDPGSPSK	R	N	0.987	32.8	27	32.8	2		s3: Phospho (+79.97)	642.281	1923.82	1924.83	3	0.000253	0.1315	3022.92	1378730	441023	18	36	true
WT sample	Phosphatidate cytidylyltransferase OS=Emericella nidulans (strain FGSC A4 / ATCC 38163 / CBS 112.46 / NRRL 194 / M139) OX=227321 GN=ANIA_05166 PE=3 SV=1	C8VF37_EMENI,Q5B2R4_EMENI	AN5166,ANIA_05166	UniProt_Aspergillus_Nidulans_txid162425_20191106.fasta	51163.5	1	2	5	23	0.0511	possibly correct	true	RPSISDASDAAsDPGSPSK	R	N	0.99	34	27.1	29.9	2		s12: Phospho (+79.97)	642.281	1923.82	1924.83	3	0.0008024	0.4168	2798.3	584724	129967	18	36	true
WT sample	Phosphatidate cytidylyltransferase OS=Emericella nidulans (strain FGSC A4 / ATCC 38163 / CBS 112.46 / NRRL 194 / M139) OX=227321 GN=ANIA_05166 PE=3 SV=1	C8VF37_EMENI,Q5B2R4_EMENI	AN5166,ANIA_05166	UniProt_Aspergillus_Nidulans_txid162425_20191106.fasta	51163.5	1	2	5	23	0.0511	possibly correct	true	RPSISDASDAAsDPGSPSK	R	N	0.992	36.3	27.3	29.4	2		s12: Phospho (+79.97)	962.919	1923.82	1924.83	2	0.002525	1.312	2768.08	509556	71144.1	18	36	true
WT sample	Phosphatidate cytidylyltransferase OS=Emericella nidulans (strain FGSC A4 / ATCC 38163 / CBS 112.46 / NRRL 194 / M139) OX=227321 GN=ANIA_05166 PE=3 SV=1	C8VF37_EMENI,Q5B2R4_EMENI	AN5166,ANIA_05166	UniProt_Aspergillus_Nidulans_txid162425_20191106.fasta	51163.5	1	2	5	23	0.0511	possibly correct	true	RPSISDASDAAsDPGSPSK	R	N	0.997	42	27.3	39.9	2		s12: Phospho (+79.97)	642.282	1923.82	1924.83	3	0.003183	1.654	2765.12	850971	372257	18	36	true
WT sample	Phosphatidate cytidylyltransferase OS=Emericella nidulans (strain FGSC A4 / ATCC 38163 / CBS 112.46 / NRRL 194 / M139) OX=227321 GN=ANIA_05166 PE=3 SV=1	C8VF37_EMENI,Q5B2R4_EMENI	AN5166,ANIA_05166	UniProt_Aspergillus_Nidulans_txid162425_20191106.fasta	51163.5	1	2	5	23	0.0511	possibly correct	true	RPsISDASDAASDPGSPSK	R	N	0.997	43.9	27.1	42.6	2		s3: Phospho (+79.97)	962.919	1923.82	1924.83	2	0.001792	0.9312	3014.71	731318	63307	18	36	true
WT sample	Phosphatidate cytidylyltransferase OS=Emericella nidulans (strain FGSC A4 / ATCC 38163 / CBS 112.46 / NRRL 194 / M139) OX=227321 GN=ANIA_05166 PE=3 SV=1	C8VF37_EMENI,Q5B2R4_EMENI	AN5166,ANIA_05166	UniProt_Aspergillus_Nidulans_txid162425_20191106.fasta	51163.5	1	2	5	23	0.0511	possibly correct	true	RPsISDASDAASDPGSPSK	R	N	0.997	56.5	27.3	54.6	2		s3: Phospho (+79.97)	962.919	1923.82	1924.83	2	0.003135	1.629	2980.63	218795	53671.8	18	36	true
WT sample	Phosphatidate cytidylyltransferase OS=Emericella nidulans (strain FGSC A4 / ATCC 38163 / CBS 112.46 / NRRL 194 / M139) OX=227321 GN=ANIA_05166 PE=3 SV=1	C8VF37_EMENI,Q5B2R4_EMENI	AN5166,ANIA_05166	UniProt_Aspergillus_Nidulans_txid162425_20191106.fasta	51163.5	1	2	5	23	0.0511	possibly correct	true	RPsISDASDAASDPGSPSK	R	N	0.997	60.5	27.1	54.8	2		s3: Phospho (+79.97)	962.919	1923.82	1924.83	2	0.001304	0.6775	3016.98	678377	64023.1	18	36	true
WT sample	Phosphatidate cytidylyltransferase OS=Emericella nidulans (strain FGSC A4 / ATCC 38163 / CBS 112.46 / NRRL 194 / M139) OX=227321 GN=ANIA_05166 PE=3 SV=1	C8VF37_EMENI,Q5B2R4_EMENI	AN5166,ANIA_05166	UniProt_Aspergillus_Nidulans_txid162425_20191106.fasta	51163.5	1	2	5	23	0.0511	possibly correct	true	SDGRRPsIsDASDAASDPGSPSK	R	N	0.982	32.3	28.1	28.5	2		s7: Phospho (+79.97), s9: Phospho (+79.97)	807.331	2418.97	2419.98	3	0.0008201	0.3389	3066.91	126329	72214.2	14	36	true
WT sample	Phosphatidate cytidylyltransferase OS=Emericella nidulans (strain FGSC A4 / ATCC 38163 / CBS 112.46 / NRRL 194 / M139) OX=227321 GN=ANIA_05166 PE=3 SV=1	C8VF37_EMENI,Q5B2R4_EMENI	AN5166,ANIA_05166	UniProt_Aspergillus_Nidulans_txid162425_20191106.fasta	51163.5	1	2	5	23	0.0511	possibly correct	true	SDGRRPSIsDAsDAASDPGSPSK	R	N	0.987	33.8	28.2	28.7	2		s9: Phospho (+79.97), s12: Phospho (+79.97)	807.331	2418.97	2419.98	3	0.001186	0.4902	2838.32	505190	163115	14	36	true
WT sample	Phosphatidate cytidylyltransferase OS=Emericella nidulans (strain FGSC A4 / ATCC 38163 / CBS 112.46 / NRRL 194 / M139) OX=227321 GN=ANIA_05166 PE=3 SV=1	C8VF37_EMENI,Q5B2R4_EMENI	AN5166,ANIA_05166	UniProt_Aspergillus_Nidulans_txid162425_20191106.fasta	51163.5	1	2	5	23	0.0511	possibly correct	true	sDGRRPSISDASDAASDPGSPSK	R	N	0.997	58.1	28.6	1.18	2		s1: Phospho (+79.97)	780.675	2339	2340.01	3	0.0009651	0.4124	2938.67	709938	360940	14	36	true
WT sample	Phosphatidate cytidylyltransferase OS=Emericella nidulans (strain FGSC A4 / ATCC 38163 / CBS 112.46 / NRRL 194 / M139) OX=227321 GN=ANIA_05166 PE=3 SV=1	C8VF37_EMENI,Q5B2R4_EMENI	AN5166,ANIA_05166	UniProt_Aspergillus_Nidulans_txid162425_20191106.fasta	51163.5	1	2	5	23	0.0511	possibly correct	true	SDGRRPsISDASDAASDPGSPSK	R	N	0.997	61.5	28.6	59.5	2		s7: Phospho (+79.97)	780.675	2339	2340.01	3	0.0009651	0.4124	2940.69	1186520	420663	14	36	true
WT sample	Neutral trehalase OS=Emericella nidulans (strain FGSC A4 / ATCC 38163 / CBS 112.46 / NRRL 194 / M139) OX=227321 GN=treB PE=3 SV=2	TREB_EMENI	2871930	UniProt_Aspergillus_Nidulans_txid162425_20191106.fasta	86427.6	1	6	9	29	0.0799	possibly correct	true	AFsSSLK	R	S	0.9	33.3	25	29.9	2		s3: Phospho (+79.97)	410.186	818.358	819.365	2	1.62e-05	0.01977	3128.32	3270940	537755	52	58	true
WT sample	Neutral trehalase OS=Emericella nidulans (strain FGSC A4 / ATCC 38163 / CBS 112.46 / NRRL 194 / M139) OX=227321 GN=treB PE=3 SV=2	TREB_EMENI	2871930	UniProt_Aspergillus_Nidulans_txid162425_20191106.fasta	86427.6	1	6	9	29	0.0799	possibly correct	true	AFsSSLK	R	S	0.9	37.2	25	33.4	2		s3: Phospho (+79.97)	410.186	818.357	819.365	2	-0.0001059	-0.1292	3129.89	6134610	710266	52	58	true
WT sample	Neutral trehalase OS=Emericella nidulans (strain FGSC A4 / ATCC 38163 / CBS 112.46 / NRRL 194 / M139) OX=227321 GN=treB PE=3 SV=2	TREB_EMENI	2871930	UniProt_Aspergillus_Nidulans_txid162425_20191106.fasta	86427.6	1	6	9	29	0.0799	possibly correct	true	AVSAQGSDTVLENRsE	K	-	0.997	56.1	27.2	56.1	2		s15: Phospho (+79.97)	871.884	1741.75	1742.76	2	0.002001	1.148	3190.55	208565	63883.3	736	751	true
WT sample	Neutral trehalase OS=Emericella nidulans (strain FGSC A4 / ATCC 38163 / CBS 112.46 / NRRL 194 / M139) OX=227321 GN=treB PE=3 SV=2	TREB_EMENI	2871930	UniProt_Aspergillus_Nidulans_txid162425_20191106.fasta	86427.6	1	6	9	29	0.0799	possibly correct	true	AVSAQGSDTVLENRsE	K	-	0.997	63.7	27.2	61.9	2		s15: Phospho (+79.97)	871.885	1741.76	1742.76	2	0.003832	2.199	3191.91	423102	74572.8	736	751	true
WT sample	Neutral trehalase OS=Emericella nidulans (strain FGSC A4 / ATCC 38163 / CBS 112.46 / NRRL 194 / M139) OX=227321 GN=treB PE=3 SV=2	TREB_EMENI	2871930	UniProt_Aspergillus_Nidulans_txid162425_20191106.fasta	86427.6	1	6	9	29	0.0799	possibly correct	true	RAFSsSLK	R	S	0.95	25.3	25	0	2		s5: Phospho (+79.97)	488.237	974.459	975.466	2	0.0004177	0.4282	2895.35	15243400	1645010	51	58	true
WT sample	Neutral trehalase OS=Emericella nidulans (strain FGSC A4 / ATCC 38163 / CBS 112.46 / NRRL 194 / M139) OX=227321 GN=treB PE=3 SV=2	TREB_EMENI	2871930	UniProt_Aspergillus_Nidulans_txid162425_20191106.fasta	86427.6	1	6	9	29	0.0799	possibly correct	true	RAFsSSLK	R	S	0.95	25.3	25	0	2		s4: Phospho (+79.97)	488.237	974.459	975.466	2	0.0004177	0.4282	2895.35	15243400	1645010	51	58	true
WT sample	Neutral trehalase OS=Emericella nidulans (strain FGSC A4 / ATCC 38163 / CBS 112.46 / NRRL 194 / M139) OX=227321 GN=treB PE=3 SV=2	TREB_EMENI	2871930	UniProt_Aspergillus_Nidulans_txid162425_20191106.fasta	86427.6	1	6	9	29	0.0799	possibly correct	true	RAFSsSLK	R	S	0.982	30.1	25	0	2		s5: Phospho (+79.97)	488.237	974.459	975.466	2	0.0004177	0.4282	2895.4	15243400	647477	51	58	true
WT sample	Neutral trehalase OS=Emericella nidulans (strain FGSC A4 / ATCC 38163 / CBS 112.46 / NRRL 194 / M139) OX=227321 GN=treB PE=3 SV=2	TREB_EMENI	2871930	UniProt_Aspergillus_Nidulans_txid162425_20191106.fasta	86427.6	1	6	9	29	0.0799	possibly correct	true	RAFsSSLK	R	S	0.982	30.1	25	0	2		s4: Phospho (+79.97)	488.237	974.459	975.466	2	0.0004177	0.4282	2895.4	15243400	647477	51	58	true
WT sample	Neutral trehalase OS=Emericella nidulans (strain FGSC A4 / ATCC 38163 / CBS 112.46 / NRRL 194 / M139) OX=227321 GN=treB PE=3 SV=2	TREB_EMENI	2871930	UniProt_Aspergillus_Nidulans_txid162425_20191106.fasta	86427.6	1	6	9	29	0.0799	possibly correct	true	RAFsSSLK	R	S	0.988	31.9	25	21.8	2		s4: Phospho (+79.97)	488.237	974.459	975.466	2	0.0005397	0.5533	2893.31	12718800	1740480	51	58	true
WT sample	Neutral trehalase OS=Emericella nidulans (strain FGSC A4 / ATCC 38163 / CBS 112.46 / NRRL 194 / M139) OX=227321 GN=treB PE=3 SV=2	TREB_EMENI	2871930	UniProt_Aspergillus_Nidulans_txid162425_20191106.fasta	86427.6	1	6	9	29	0.0799	possibly correct	true	RAFSsSLK	R	S	0.99	38	25	0	2		s5: Phospho (+79.97)	488.237	974.459	975.466	2	0.0005397	0.5533	2893.36	12718800	656488	51	58	true
WT sample	Neutral trehalase OS=Emericella nidulans (strain FGSC A4 / ATCC 38163 / CBS 112.46 / NRRL 194 / M139) OX=227321 GN=treB PE=3 SV=2	TREB_EMENI	2871930	UniProt_Aspergillus_Nidulans_txid162425_20191106.fasta	86427.6	1	6	9	29	0.0799	possibly correct	true	RAFsSSLK	R	S	0.99	38	25	0	2		s4: Phospho (+79.97)	488.237	974.459	975.466	2	0.0005397	0.5533	2893.36	12718800	656488	51	58	true
WT sample	Neutral trehalase OS=Emericella nidulans (strain FGSC A4 / ATCC 38163 / CBS 112.46 / NRRL 194 / M139) OX=227321 GN=treB PE=3 SV=2	TREB_EMENI	2871930	UniProt_Aspergillus_Nidulans_txid162425_20191106.fasta	86427.6	1	6	9	29	0.0799	possibly correct	true	RGSMDPtSGNPR	R	K	0.961	25.4	25.2	0.51	2		t7: Phospho (+79.97)	452.191	1353.55	1354.56	3	0.0004823	0.3561	2218.47	185466	106786	76	87	true
WT sample	Neutral trehalase OS=Emericella nidulans (strain FGSC A4 / ATCC 38163 / CBS 112.46 / NRRL 194 / M139) OX=227321 GN=treB PE=3 SV=2	TREB_EMENI	2871930	UniProt_Aspergillus_Nidulans_txid162425_20191106.fasta	86427.6	1	6	9	29	0.0799	possibly correct	true	RGsMDPTSGNPR	R	K	0.976	28	25.4	23.5	2		s3: Phospho (+79.97)	452.19	1353.55	1354.56	3	-0.0005248	-0.3874	2215.79	140890	107988	76	87	true
WT sample	Neutral trehalase OS=Emericella nidulans (strain FGSC A4 / ATCC 38163 / CBS 112.46 / NRRL 194 / M139) OX=227321 GN=treB PE=3 SV=2	TREB_EMENI	2871930	UniProt_Aspergillus_Nidulans_txid162425_20191106.fasta	86427.6	1	6	9	29	0.0799	possibly correct	true	RGsMDPTSGNPR	R	K	0.997	44.7	25.2	42.2	2		s3: Phospho (+79.97)	677.783	1353.55	1354.56	2	0.00132	0.9743	2214.74	1019460	173289	76	87	true
WT sample	Neutral trehalase OS=Emericella nidulans (strain FGSC A4 / ATCC 38163 / CBS 112.46 / NRRL 194 / M139) OX=227321 GN=treB PE=3 SV=2	TREB_EMENI	2871930	UniProt_Aspergillus_Nidulans_txid162425_20191106.fasta	86427.6	1	6	9	29	0.0799	possibly correct	true	RGsMDPTSGNPR	R	K	0.997	58.4	25.7	44.5	2		s3: Phospho (+79.97)	677.782	1353.55	1354.56	2	0.0003432	0.2533	2212.13	625514	139539	76	87	true
WT sample	Neutral trehalase OS=Emericella nidulans (strain FGSC A4 / ATCC 38163 / CBS 112.46 / NRRL 194 / M139) OX=227321 GN=treB PE=3 SV=2	TREB_EMENI	2871930	UniProt_Aspergillus_Nidulans_txid162425_20191106.fasta	86427.6	1	6	9	29	0.0799	possibly correct	true	RSssGGDPFQHPDIYYGNPESVER	R	I	0.912	25.7	29.5	0.89	2		s3: Phospho (+79.97), s4: Phospho (+79.97)	952.055	2853.14	2854.15	3	-0.0006504	-0.2279	4737.16	168064	68380.2	22	45	true
WT sample	Neutral trehalase OS=Emericella nidulans (strain FGSC A4 / ATCC 38163 / CBS 112.46 / NRRL 194 / M139) OX=227321 GN=treB PE=3 SV=2	TREB_EMENI	2871930	UniProt_Aspergillus_Nidulans_txid162425_20191106.fasta	86427.6	1	6	9	29	0.0799	possibly correct	true	RSSsGGDPFQHPDIYYGNPESVER	R	I	0.951	29.4	30.3	0	2		s4: Phospho (+79.97)	925.401	2773.18	2774.18	3	0.005171	1.864	4583.21	862425	22849	22	45	true
WT sample	Neutral trehalase OS=Emericella nidulans (strain FGSC A4 / ATCC 38163 / CBS 112.46 / NRRL 194 / M139) OX=227321 GN=treB PE=3 SV=2	TREB_EMENI	2871930	UniProt_Aspergillus_Nidulans_txid162425_20191106.fasta	86427.6	1	6	9	29	0.0799	possibly correct	true	RSsSGGDPFQHPDIYYGNPESVER	R	I	0.951	29.4	30.3	0	2		s3: Phospho (+79.97)	925.401	2773.18	2774.18	3	0.005171	1.864	4583.21	862425	22849	22	45	true
WT sample	Neutral trehalase OS=Emericella nidulans (strain FGSC A4 / ATCC 38163 / CBS 112.46 / NRRL 194 / M139) OX=227321 GN=treB PE=3 SV=2	TREB_EMENI	2871930	UniProt_Aspergillus_Nidulans_txid162425_20191106.fasta	86427.6	1	6	9	29	0.0799	possibly correct	true	RsSSGGDPFQHPDIYYGNPESVER	R	I	0.951	29.4	30.3	0	2		s2: Phospho (+79.97)	925.401	2773.18	2774.18	3	0.005171	1.864	4583.21	862425	22849	22	45	true
WT sample	Neutral trehalase OS=Emericella nidulans (strain FGSC A4 / ATCC 38163 / CBS 112.46 / NRRL 194 / M139) OX=227321 GN=treB PE=3 SV=2	TREB_EMENI	2871930	UniProt_Aspergillus_Nidulans_txid162425_20191106.fasta	86427.6	1	6	9	29	0.0799	possibly correct	true	RSsSGGDPFQHPDIYYGNPESVER	R	I	0.97	29.2	30.4	26.3	2		s3: Phospho (+79.97)	694.303	2773.18	2774.18	4	0.00473	1.705	4589.25	574999	171114	22	45	true
WT sample	Neutral trehalase OS=Emericella nidulans (strain FGSC A4 / ATCC 38163 / CBS 112.46 / NRRL 194 / M139) OX=227321 GN=treB PE=3 SV=2	TREB_EMENI	2871930	UniProt_Aspergillus_Nidulans_txid162425_20191106.fasta	86427.6	1	6	9	29	0.0799	possibly correct	true	RSssGGDPFQHPDIYYGNPESVER	R	I	0.979	33	29.6	28.4	2		s3: Phospho (+79.97), s4: Phospho (+79.97)	952.055	2853.14	2854.15	3	0.001181	0.4137	4739	224991	84381.5	22	45	true
WT sample	Neutral trehalase OS=Emericella nidulans (strain FGSC A4 / ATCC 38163 / CBS 112.46 / NRRL 194 / M139) OX=227321 GN=treB PE=3 SV=2	TREB_EMENI	2871930	UniProt_Aspergillus_Nidulans_txid162425_20191106.fasta	86427.6	1	6	9	29	0.0799	possibly correct	true	RSsSGGDPFQHPDIYYGNPESVER	R	I	0.997	61.8	30.3	1.35	2		s3: Phospho (+79.97)	925.401	2773.18	2774.18	3	0.005171	1.864	4583.11	862425	192795	22	45	true
WT sample	Neutral trehalase OS=Emericella nidulans (strain FGSC A4 / ATCC 38163 / CBS 112.46 / NRRL 194 / M139) OX=227321 GN=treB PE=3 SV=2	TREB_EMENI	2871930	UniProt_Aspergillus_Nidulans_txid162425_20191106.fasta	86427.6	1	6	9	29	0.0799	possibly correct	true	SsSGGDPFQHPDIYYGNPESVER	R	I	0.953	28.1	28.8	1.36	2		s2: Phospho (+79.97)	873.367	2617.08	2618.08	3	0.003915	1.495	4757.33	211469	68519.6	23	45	true
WT sample	Neutral trehalase OS=Emericella nidulans (strain FGSC A4 / ATCC 38163 / CBS 112.46 / NRRL 194 / M139) OX=227321 GN=treB PE=3 SV=2	TREB_EMENI	2871930	UniProt_Aspergillus_Nidulans_txid162425_20191106.fasta	86427.6	1	6	9	29	0.0799	possibly correct	true	SsSGGDPFQHPDIYYGNPESVER	R	I	0.997	42.1	29	0	2		s2: Phospho (+79.97)	873.366	2617.08	2618.08	3	0.0002528	0.09654	4755.5	96406.7	58236.2	23	45	true
WT sample	Neutral trehalase OS=Emericella nidulans (strain FGSC A4 / ATCC 38163 / CBS 112.46 / NRRL 194 / M139) OX=227321 GN=treB PE=3 SV=2	TREB_EMENI	2871930	UniProt_Aspergillus_Nidulans_txid162425_20191106.fasta	86427.6	1	6	9	29	0.0799	possibly correct	true	sSSGGDPFQHPDIYYGNPESVER	R	I	0.997	42.1	29	0	2		s1: Phospho (+79.97)	873.366	2617.08	2618.08	3	0.0002528	0.09654	4755.5	96406.7	58236.2	23	45	true
WT sample	Neutral trehalase OS=Emericella nidulans (strain FGSC A4 / ATCC 38163 / CBS 112.46 / NRRL 194 / M139) OX=227321 GN=treB PE=3 SV=2	TREB_EMENI	2871930	UniProt_Aspergillus_Nidulans_txid162425_20191106.fasta	86427.6	1	6	9	29	0.0799	possibly correct	true	SsSGGDPFQHPDIYYGNPESVER	R	I	0.997	48	28.9	0	2		s2: Phospho (+79.97)	873.367	2617.08	2618.08	3	0.00245	0.9358	4791.46	1551790	171089	23	45	true
WT sample	Neutral trehalase OS=Emericella nidulans (strain FGSC A4 / ATCC 38163 / CBS 112.46 / NRRL 194 / M139) OX=227321 GN=treB PE=3 SV=2	TREB_EMENI	2871930	UniProt_Aspergillus_Nidulans_txid162425_20191106.fasta	86427.6	1	6	9	29	0.0799	possibly correct	true	sSSGGDPFQHPDIYYGNPESVER	R	I	0.997	48	28.9	0	2		s1: Phospho (+79.97)	873.367	2617.08	2618.08	3	0.00245	0.9358	4791.46	1551790	171089	23	45	true
WT sample	Neutral trehalase OS=Emericella nidulans (strain FGSC A4 / ATCC 38163 / CBS 112.46 / NRRL 194 / M139) OX=227321 GN=treB PE=3 SV=2	TREB_EMENI	2871930	UniProt_Aspergillus_Nidulans_txid162425_20191106.fasta	86427.6	1	6	9	29	0.0799	possibly correct	true	SsSGGDPFQHPDIYYGNPESVER	R	I	0.997	48.3	28.9	0	2		s2: Phospho (+79.97)	873.367	2617.08	2618.08	3	0.001718	0.6561	4789.32	1826660	233541	23	45	true
WT sample	Neutral trehalase OS=Emericella nidulans (strain FGSC A4 / ATCC 38163 / CBS 112.46 / NRRL 194 / M139) OX=227321 GN=treB PE=3 SV=2	TREB_EMENI	2871930	UniProt_Aspergillus_Nidulans_txid162425_20191106.fasta	86427.6	1	6	9	29	0.0799	possibly correct	true	sSSGGDPFQHPDIYYGNPESVER	R	I	0.997	48.3	28.9	0	2		s1: Phospho (+79.97)	873.367	2617.08	2618.08	3	0.001718	0.6561	4789.32	1826660	233541	23	45	true
WT sample	Uncharacterized protein OS=Emericella nidulans (strain FGSC A4 / ATCC 38163 / CBS 112.46 / NRRL 194 / M139) OX=227321 GN=ANIA_03844 PE=4 SV=1	Q5B6I6_EMENI	ANIA_03844	UniProt_Aspergillus_Nidulans_txid162425_20191106.fasta	124018	1	2	2	12	0.0251	possibly correct	true	NQSQtPPTIVEPR	K	Q	0.917	24.8	26.7	14.8	2		t5: Phospho (+79.97)	773.867	1545.72	1546.73	2	0.0004547	0.294	3437.12	442938	2658.49	784	796	true
WT sample	Uncharacterized protein OS=Emericella nidulans (strain FGSC A4 / ATCC 38163 / CBS 112.46 / NRRL 194 / M139) OX=227321 GN=ANIA_03844 PE=4 SV=1	Q5B6I6_EMENI	ANIA_03844	UniProt_Aspergillus_Nidulans_txid162425_20191106.fasta	124018	1	2	2	12	0.0251	possibly correct	true	NQSQtPPTIVEPR	K	Q	0.996	39.1	26.7	39.1	2		t5: Phospho (+79.97)	773.867	1545.72	1546.73	2	-0.0002777	-0.1796	3428.62	343583	80108	784	796	true
WT sample	Uncharacterized protein OS=Emericella nidulans (strain FGSC A4 / ATCC 38163 / CBS 112.46 / NRRL 194 / M139) OX=227321 GN=ANIA_03844 PE=4 SV=1	Q5B6I6_EMENI	ANIA_03844	UniProt_Aspergillus_Nidulans_txid162425_20191106.fasta	124018	1	2	2	12	0.0251	possibly correct	true	NQSQtPPTIVEPR	K	Q	0.997	50.8	26.7	50.8	2		t5: Phospho (+79.97)	773.867	1545.72	1546.73	2	0.0004547	0.294	3436.98	442938	91499.8	784	796	true
WT sample	Uncharacterized protein OS=Emericella nidulans (strain FGSC A4 / ATCC 38163 / CBS 112.46 / NRRL 194 / M139) OX=227321 GN=ANIA_03844 PE=4 SV=1	Q5B6I6_EMENI	ANIA_03844	UniProt_Aspergillus_Nidulans_txid162425_20191106.fasta	124018	1	2	2	12	0.0251	possibly correct	true	SASsSGFLVDSFLPR	R	S	0.904	23.6	26.2	0	2		s4: Phospho (+79.97)	825.383	1648.75	1649.76	2	0.001515	0.9183	6260.22	24486.3	13150.8	28	42	true
WT sample	Uncharacterized protein OS=Emericella nidulans (strain FGSC A4 / ATCC 38163 / CBS 112.46 / NRRL 194 / M139) OX=227321 GN=ANIA_03844 PE=4 SV=1	Q5B6I6_EMENI	ANIA_03844	UniProt_Aspergillus_Nidulans_txid162425_20191106.fasta	124018	1	2	2	12	0.0251	possibly correct	true	SAsSSGFLVDSFLPR	R	S	0.904	23.6	26.2	0	2		s3: Phospho (+79.97)	825.383	1648.75	1649.76	2	0.001515	0.9183	6260.22	24486.3	13150.8	28	42	true
WT sample	Uncharacterized protein OS=Emericella nidulans (strain FGSC A4 / ATCC 38163 / CBS 112.46 / NRRL 194 / M139) OX=227321 GN=ANIA_03844 PE=4 SV=1	Q5B6I6_EMENI	ANIA_03844	UniProt_Aspergillus_Nidulans_txid162425_20191106.fasta	124018	1	2	2	12	0.0251	possibly correct	true	sASSSGFLVDSFLPR	R	S	0.904	23.6	26.2	0	2		s1: Phospho (+79.97)	825.383	1648.75	1649.76	2	0.001515	0.9183	6260.22	24486.3	13150.8	28	42	true
WT sample	Uncharacterized protein OS=Emericella nidulans (strain FGSC A4 / ATCC 38163 / CBS 112.46 / NRRL 194 / M139) OX=227321 GN=ANIA_03844 PE=4 SV=1	Q5B6I6_EMENI	ANIA_03844	UniProt_Aspergillus_Nidulans_txid162425_20191106.fasta	124018	1	2	2	12	0.0251	possibly correct	true	SASsSGFLVDSFLPR	R	S	0.959	27.5	26.2	0	2		s4: Phospho (+79.97)	825.384	1648.75	1649.76	2	0.004201	2.546	6291.75	47791.4	18833.9	28	42	true
WT sample	Uncharacterized protein OS=Emericella nidulans (strain FGSC A4 / ATCC 38163 / CBS 112.46 / NRRL 194 / M139) OX=227321 GN=ANIA_03844 PE=4 SV=1	Q5B6I6_EMENI	ANIA_03844	UniProt_Aspergillus_Nidulans_txid162425_20191106.fasta	124018	1	2	2	12	0.0251	possibly correct	true	SAsSSGFLVDSFLPR	R	S	0.959	27.5	26.2	0	2		s3: Phospho (+79.97)	825.384	1648.75	1649.76	2	0.004201	2.546	6291.75	47791.4	18833.9	28	42	true
WT sample	Uncharacterized protein OS=Emericella nidulans (strain FGSC A4 / ATCC 38163 / CBS 112.46 / NRRL 194 / M139) OX=227321 GN=ANIA_03844 PE=4 SV=1	Q5B6I6_EMENI	ANIA_03844	UniProt_Aspergillus_Nidulans_txid162425_20191106.fasta	124018	1	2	2	12	0.0251	possibly correct	true	SAsSSGFLVDSFLPR	R	S	0.997	40.5	26.2	0	2		s3: Phospho (+79.97)	825.383	1648.75	1649.76	2	0.001271	0.7703	6291.03	57705.9	17939	28	42	true
WT sample	Uncharacterized protein OS=Emericella nidulans (strain FGSC A4 / ATCC 38163 / CBS 112.46 / NRRL 194 / M139) OX=227321 GN=ANIA_03844 PE=4 SV=1	Q5B6I6_EMENI	ANIA_03844	UniProt_Aspergillus_Nidulans_txid162425_20191106.fasta	124018	1	2	2	12	0.0251	possibly correct	true	sASSSGFLVDSFLPR	R	S	0.997	40.5	26.2	0	2		s1: Phospho (+79.97)	825.383	1648.75	1649.76	2	0.001271	0.7703	6291.03	57705.9	17939	28	42	true
WT sample	Uncharacterized protein OS=Emericella nidulans (strain FGSC A4 / ATCC 38163 / CBS 112.46 / NRRL 194 / M139) OX=227321 GN=ANIA_03844 PE=4 SV=1	Q5B6I6_EMENI	ANIA_03844	UniProt_Aspergillus_Nidulans_txid162425_20191106.fasta	124018	1	2	2	12	0.0251	possibly correct	true	SAsSSGFLVDSFLPR	R	S	0.997	50.5	26.2	0	2		s3: Phospho (+79.97)	825.383	1648.75	1649.76	2	0.001149	0.6964	6257.39	6801.06	12845.8	28	42	true
WT sample	Uncharacterized protein OS=Emericella nidulans (strain FGSC A4 / ATCC 38163 / CBS 112.46 / NRRL 194 / M139) OX=227321 GN=ANIA_03844 PE=4 SV=1	Q5B6I6_EMENI	ANIA_03844	UniProt_Aspergillus_Nidulans_txid162425_20191106.fasta	124018	1	2	2	12	0.0251	possibly correct	true	sASSSGFLVDSFLPR	R	S	0.997	50.5	26.2	0	2		s1: Phospho (+79.97)	825.383	1648.75	1649.76	2	0.001149	0.6964	6257.39	6801.06	12845.8	28	42	true
WT sample	Pex14_N domain-containing protein OS=Emericella nidulans (strain FGSC A4 / ATCC 38163 / CBS 112.46 / NRRL 194 / M139) OX=227321 GN=AN4968.2 PE=4 SV=1	Q5B3B2_EMENI	AN4968	UniProt_Aspergillus_Nidulans_txid162425_20191106.fasta	84596.9	0.998	1	1	2	0.0343	possibly correct	true	RGGsPIDAAPDDELMGSGENDLEAYK	R	A	0.995	41.2	30.1	38.4	2		s4: Phospho (+79.97)	929.732	2786.17	2787.18	3	-0.0003637	-0.1305	4900.28	90218	58478.2	677	702	true
WT sample	Pex14_N domain-containing protein OS=Emericella nidulans (strain FGSC A4 / ATCC 38163 / CBS 112.46 / NRRL 194 / M139) OX=227321 GN=AN4968.2 PE=4 SV=1	Q5B3B2_EMENI	AN4968	UniProt_Aspergillus_Nidulans_txid162425_20191106.fasta	84596.9	0.998	1	1	2	0.0343	possibly correct	true	RGGsPIDAAPDDELMGSGENDLEAYK	R	A	0.997	48.1	30.1	44.8	2		s4: Phospho (+79.97)	929.733	2786.18	2787.18	3	0.0022	0.7892	4908	339691	66879.3	677	702	true
WT sample	RRM domain-containing protein OS=Emericella nidulans (strain FGSC A4 / ATCC 38163 / CBS 112.46 / NRRL 194 / M139) OX=227321 GN=AN4748.2 PE=4 SV=1	A0A1U8QVP4_EMENI	AN4748	UniProt_Aspergillus_Nidulans_txid162425_20191106.fasta	38646.6	1	1	1	3	0.0531	possibly correct	true	KVQDVDVVsIEDKETELK	R	E	0.991	34.5	26.9	28.6	2		s9: Phospho (+79.97)	718.691	2153.05	2154.06	3	0.001771	0.8222	4428.8	177601	97487.1	49	66	true
WT sample	RRM domain-containing protein OS=Emericella nidulans (strain FGSC A4 / ATCC 38163 / CBS 112.46 / NRRL 194 / M139) OX=227321 GN=AN4748.2 PE=4 SV=1	A0A1U8QVP4_EMENI	AN4748	UniProt_Aspergillus_Nidulans_txid162425_20191106.fasta	38646.6	1	1	1	3	0.0531	possibly correct	true	KVQDVDVVsIEDKETELK	R	E	0.996	38.4	26.9	25.9	2		s9: Phospho (+79.97)	718.691	2153.05	2154.06	3	0.001771	0.8222	4428.94	177601	27871.1	49	66	true
WT sample	RRM domain-containing protein OS=Emericella nidulans (strain FGSC A4 / ATCC 38163 / CBS 112.46 / NRRL 194 / M139) OX=227321 GN=AN4748.2 PE=4 SV=1	A0A1U8QVP4_EMENI	AN4748	UniProt_Aspergillus_Nidulans_txid162425_20191106.fasta	38646.6	1	1	1	3	0.0531	possibly correct	true	KVQDVDVVsIEDKETELK	R	E	0.997	45.8	27	42.8	2		s9: Phospho (+79.97)	718.692	2153.05	2154.06	3	0.00232	1.077	4430.8	261413	117738	49	66	true
WT sample	SF3b1 domain-containing protein OS=Emericella nidulans (strain FGSC A4 / ATCC 38163 / CBS 112.46 / NRRL 194 / M139) OX=227321 GN=AN2420.2 PE=4 SV=1	A0A1U8QP55_EMENI	AN2420	UniProt_Aspergillus_Nidulans_txid162425_20191106.fasta	135945	0.957	1	1	2	0.00572	possibly correct	true	GPLtPTR	R	A	0.9	27.1	25	22.7	2		t4: Phospho (+79.97)	411.199	820.384	821.392	2	-0.0003504	-0.4266	2552.16	1584570	325844	136	142	true
WT sample	SF3b1 domain-containing protein OS=Emericella nidulans (strain FGSC A4 / ATCC 38163 / CBS 112.46 / NRRL 194 / M139) OX=227321 GN=AN2420.2 PE=4 SV=1	A0A1U8QP55_EMENI	AN2420	UniProt_Aspergillus_Nidulans_txid162425_20191106.fasta	135945	0.957	1	1	2	0.00572	possibly correct	true	GPLtPTR	R	A	0.9	29.9	25	24.8	2		t4: Phospho (+79.97)	411.199	820.384	821.392	2	-0.0003504	-0.4266	2554.5	2129030	345338	136	142	true
WT sample	Uncharacterized protein OS=Emericella nidulans (strain FGSC A4 / ATCC 38163 / CBS 112.46 / NRRL 194 / M139) OX=227321 GN=ANIA_02940 PE=4 SV=1	Q5B940_EMENI	ANIA_02940	UniProt_Aspergillus_Nidulans_txid162425_20191106.fasta	58026.4	1	2	3	7	0.101	possibly correct	true	SNsDNASIEKIPLLDSNGVSTAIEGGTK	R	-	0.971	31.3	29.6	0.91	2		s3: Phospho (+79.97)	966.465	2896.37	2897.38	3	0.001185	0.409	5691.75	115584	26027.2	479	506	true
WT sample	Uncharacterized protein OS=Emericella nidulans (strain FGSC A4 / ATCC 38163 / CBS 112.46 / NRRL 194 / M139) OX=227321 GN=ANIA_02940 PE=4 SV=1	Q5B940_EMENI	ANIA_02940	UniProt_Aspergillus_Nidulans_txid162425_20191106.fasta	58026.4	1	2	3	7	0.101	possibly correct	true	WQssPEGAITPITPGTTAHAEEK	R	Q	0.897	24.9	29.5	24.9	2		s3: Phospho (+79.97), s4: Phospho (+79.97)	856.707	2567.1	2568.11	3	0.0003653	0.1423	4267.65	430746	133385	448	470	true
WT sample	Uncharacterized protein OS=Emericella nidulans (strain FGSC A4 / ATCC 38163 / CBS 112.46 / NRRL 194 / M139) OX=227321 GN=ANIA_02940 PE=4 SV=1	Q5B940_EMENI	ANIA_02940	UniProt_Aspergillus_Nidulans_txid162425_20191106.fasta	58026.4	1	2	3	7	0.101	possibly correct	true	WQSsPEGAItPITPGTTAHAEEK	R	Q	0.904	25.3	29.6	0.57	2		s4: Phospho (+79.97), t10: Phospho (+79.97)	856.708	2567.1	2568.11	3	0.002563	0.9978	4082.33	354080	115901	448	470	true
WT sample	Uncharacterized protein OS=Emericella nidulans (strain FGSC A4 / ATCC 38163 / CBS 112.46 / NRRL 194 / M139) OX=227321 GN=ANIA_02940 PE=4 SV=1	Q5B940_EMENI	ANIA_02940	UniProt_Aspergillus_Nidulans_txid162425_20191106.fasta	58026.4	1	2	3	7	0.101	possibly correct	true	WQSsPEGAITPITPGTTAHAEEK	R	Q	0.969	30.7	29.3	0	2		s4: Phospho (+79.97)	830.057	2487.15	2488.14	3	0.01754	7.049	4214.62	169144	111886	448	470	true
WT sample	Uncharacterized protein OS=Emericella nidulans (strain FGSC A4 / ATCC 38163 / CBS 112.46 / NRRL 194 / M139) OX=227321 GN=ANIA_02940 PE=4 SV=1	Q5B940_EMENI	ANIA_02940	UniProt_Aspergillus_Nidulans_txid162425_20191106.fasta	58026.4	1	2	3	7	0.101	possibly correct	true	WQsSPEGAITPITPGTTAHAEEK	R	Q	0.969	30.7	29.3	0	2		s3: Phospho (+79.97)	830.057	2487.15	2488.14	3	0.01754	7.049	4214.62	169144	111886	448	470	true
WT sample	Uncharacterized protein OS=Emericella nidulans (strain FGSC A4 / ATCC 38163 / CBS 112.46 / NRRL 194 / M139) OX=227321 GN=ANIA_02940 PE=4 SV=1	Q5B940_EMENI	ANIA_02940	UniProt_Aspergillus_Nidulans_txid162425_20191106.fasta	58026.4	1	2	3	7	0.101	possibly correct	true	WQsSPEGAITPITPGTTAHAEEK	R	Q	0.992	37.8	29.3	0.83	2		s3: Phospho (+79.97)	830.053	2487.14	2488.14	3	0.005088	2.045	4216.37	273019	139152	448	470	true
WT sample	Uncharacterized protein OS=Emericella nidulans (strain FGSC A4 / ATCC 38163 / CBS 112.46 / NRRL 194 / M139) OX=227321 GN=ANIA_02940 PE=4 SV=1	Q5B940_EMENI	ANIA_02940	UniProt_Aspergillus_Nidulans_txid162425_20191106.fasta	58026.4	1	2	3	7	0.101	possibly correct	true	WQSsPEGAItPITPGTTAHAEEK	R	Q	0.997	44.9	29.6	0.65	2		s4: Phospho (+79.97), t10: Phospho (+79.97)	856.707	2567.1	2568.11	3	0.001098	0.4274	4087.77	637762	126062	448	470	true
WT sample	Nuclear pore complex protein An-Nup120 (Eurofung) OS=Emericella nidulans (strain FGSC A4 / ATCC 38163 / CBS 112.46 / NRRL 194 / M139) OX=227321 GN=ANIA_01238 PE=4 SV=1	Q5BDZ2_EMENI	ANIA_01238	UniProt_Aspergillus_Nidulans_txid162425_20191106.fasta	146578	0.988	1	1	4	0.00616	possibly correct	true	HGsISNLR	R	F	0.962	26.6	25	22	2		s3: Phospho (+79.97)	482.224	962.434	963.441	2	0.0006153	0.6387	2474.81	3793980	92327	1215	1222	true
WT sample	Nuclear pore complex protein An-Nup120 (Eurofung) OS=Emericella nidulans (strain FGSC A4 / ATCC 38163 / CBS 112.46 / NRRL 194 / M139) OX=227321 GN=ANIA_01238 PE=4 SV=1	Q5BDZ2_EMENI	ANIA_01238	UniProt_Aspergillus_Nidulans_txid162425_20191106.fasta	146578	0.988	1	1	4	0.00616	possibly correct	true	HGsISNLR	R	F	0.97	27.7	25	20	2		s3: Phospho (+79.97)	482.224	962.434	963.441	2	0.0006153	0.6387	2477.18	4599700	662888	1215	1222	true
WT sample	Nuclear pore complex protein An-Nup120 (Eurofung) OS=Emericella nidulans (strain FGSC A4 / ATCC 38163 / CBS 112.46 / NRRL 194 / M139) OX=227321 GN=ANIA_01238 PE=4 SV=1	Q5BDZ2_EMENI	ANIA_01238	UniProt_Aspergillus_Nidulans_txid162425_20191106.fasta	146578	0.988	1	1	4	0.00616	possibly correct	true	HGsISNLR	R	F	0.986	31	25	24.4	2		s3: Phospho (+79.97)	482.224	962.434	963.441	2	0.0006153	0.6387	2477.29	4599700	103647	1215	1222	true
WT sample	Nuclear pore complex protein An-Nup120 (Eurofung) OS=Emericella nidulans (strain FGSC A4 / ATCC 38163 / CBS 112.46 / NRRL 194 / M139) OX=227321 GN=ANIA_01238 PE=4 SV=1	Q5BDZ2_EMENI	ANIA_01238	UniProt_Aspergillus_Nidulans_txid162425_20191106.fasta	146578	0.988	1	1	4	0.00616	possibly correct	true	HGsISNLR	R	F	0.99	33.2	25	24.8	2		s3: Phospho (+79.97)	482.224	962.434	963.441	2	0.0006153	0.6387	2474.72	3793980	546954	1215	1222	true
WT sample	Clathrin-coated vesiclec protein (Bud7), putative (AFU_orthologue AFUA_3G12800) OS=Emericella nidulans (strain FGSC A4 / ATCC 38163 / CBS 112.46 / NRRL 194 / M139) OX=227321 GN=ANIA_03122 PE=4 SV=1	C8VIJ8_EMENI,Q5B8K8_EMENI	AN3122,ANIA_03122	UniProt_Aspergillus_Nidulans_txid162425_20191106.fasta	76366.9	0.418	1	1	1	0.0501	possibly correct	true	QHStKPSIHSHGDsPAESAESTEPAETAETNGSR	R	E	0.914	24.9	30.7	0.53	2		t4: Phospho (+79.97), s14: Phospho (+79.97)	923.884	3691.51	3692.51	4	0.001038	0.2811	3022.01	239653	68571.3	429	462	true
WT sample	Integral membrane protein (AFU_orthologue AFUA_6G12730) OS=Emericella nidulans (strain FGSC A4 / ATCC 38163 / CBS 112.46 / NRRL 194 / M139) OX=227321 GN=ANIA_03714 PE=4 SV=1	Q5B6W6_EMENI	ANIA_03714	UniProt_Aspergillus_Nidulans_txid162425_20191106.fasta	65669	1	2	2	4	0.0892	possibly correct	true	AQFLPVStDDMAETPTTLPAGIR	R	H	0.997	47	28.9	0	2		t8: Phospho (+79.97)	837.734	2510.18	2511.18	3	0.003579	1.425	5672.22	50863.7	28199.3	170	192	true
WT sample	Integral membrane protein (AFU_orthologue AFUA_6G12730) OS=Emericella nidulans (strain FGSC A4 / ATCC 38163 / CBS 112.46 / NRRL 194 / M139) OX=227321 GN=ANIA_03714 PE=4 SV=1	Q5B6W6_EMENI	ANIA_03714	UniProt_Aspergillus_Nidulans_txid162425_20191106.fasta	65669	1	2	2	4	0.0892	possibly correct	true	AQFLPVsTDDMAETPTTLPAGIR	R	H	0.997	47	28.9	0	2		s7: Phospho (+79.97)	837.734	2510.18	2511.18	3	0.003579	1.425	5672.22	50863.7	28199.3	170	192	true
WT sample	Integral membrane protein (AFU_orthologue AFUA_6G12730) OS=Emericella nidulans (strain FGSC A4 / ATCC 38163 / CBS 112.46 / NRRL 194 / M139) OX=227321 GN=ANIA_03714 PE=4 SV=1	Q5B6W6_EMENI	ANIA_03714	UniProt_Aspergillus_Nidulans_txid162425_20191106.fasta	65669	1	2	2	4	0.0892	possibly correct	true	ASsScPSPSDEYDGFEKPDEDIPEQSSESR	R	G	0.913	25.3	29.1	0	2	c5: Carbamidomethyl (+57.02)	s3: Phospho (+79.97)	1138.11	3411.32	3412.33	3	-0.001725	-0.5056	4167.05	166986	34025.1	216	245	true
WT sample	Integral membrane protein (AFU_orthologue AFUA_6G12730) OS=Emericella nidulans (strain FGSC A4 / ATCC 38163 / CBS 112.46 / NRRL 194 / M139) OX=227321 GN=ANIA_03714 PE=4 SV=1	Q5B6W6_EMENI	ANIA_03714	UniProt_Aspergillus_Nidulans_txid162425_20191106.fasta	65669	1	2	2	4	0.0892	possibly correct	true	AsSScPSPSDEYDGFEKPDEDIPEQSSESR	R	G	0.913	25.3	29.1	0	2	c5: Carbamidomethyl (+57.02)	s2: Phospho (+79.97)	1138.11	3411.32	3412.33	3	-0.001725	-0.5056	4167.05	166986	34025.1	216	245	true
WT sample	Uncharacterized protein OS=Emericella nidulans (strain FGSC A4 / ATCC 38163 / CBS 112.46 / NRRL 194 / M139) OX=227321 GN=AN2937.2 PE=4 SV=1	A0A1U8QY36_EMENI	AN2937	UniProt_Aspergillus_Nidulans_txid162425_20191106.fasta	57853.8	0.961	1	2	4	0.0193	possibly correct	true	sAESYPVFVR	R	S	0.935	24.2	25	11.4	2		s1: Phospho (+79.97)	617.78	1233.55	1234.55	2	0.00226	1.831	4368.53	738466	4473.36	90	99	true
WT sample	Uncharacterized protein OS=Emericella nidulans (strain FGSC A4 / ATCC 38163 / CBS 112.46 / NRRL 194 / M139) OX=227321 GN=AN2937.2 PE=4 SV=1	A0A1U8QY36_EMENI	AN2937	UniProt_Aspergillus_Nidulans_txid162425_20191106.fasta	57853.8	0.961	1	2	4	0.0193	possibly correct	true	sAEsYPVFVR	R	S	0.959	26.2	25	23.4	2		s1: Phospho (+79.97), s4: Phospho (+79.97)	657.762	1313.51	1314.52	2	0.0004064	0.3092	4420.62	193143	75730.6	90	99	true
WT sample	Uncharacterized protein OS=Emericella nidulans (strain FGSC A4 / ATCC 38163 / CBS 112.46 / NRRL 194 / M139) OX=227321 GN=AN2937.2 PE=4 SV=1	A0A1U8QY36_EMENI	AN2937	UniProt_Aspergillus_Nidulans_txid162425_20191106.fasta	57853.8	0.961	1	2	4	0.0193	possibly correct	true	sAESYPVFVR	R	S	0.995	35.8	25.2	27.9	2		s1: Phospho (+79.97)	617.781	1233.55	1234.55	2	0.003725	3.017	4366.41	460143	86870.2	90	99	true
WT sample	Uncharacterized protein OS=Emericella nidulans (strain FGSC A4 / ATCC 38163 / CBS 112.46 / NRRL 194 / M139) OX=227321 GN=AN2937.2 PE=4 SV=1	A0A1U8QY36_EMENI	AN2937	UniProt_Aspergillus_Nidulans_txid162425_20191106.fasta	57853.8	0.961	1	2	4	0.0193	possibly correct	true	sAESYPVFVR	R	S	0.997	46.3	25	38.9	2		s1: Phospho (+79.97)	617.78	1233.55	1234.55	2	0.00226	1.831	4368.39	738466	99588.8	90	99	true
WT sample	Reticulon-like protein OS=Emericella nidulans (strain FGSC A4 / ATCC 38163 / CBS 112.46 / NRRL 194 / M139) OX=227321 GN=AN5404.2 PE=4 SV=1	Q5B226_EMENI	AN5404	UniProt_Aspergillus_Nidulans_txid162425_20191106.fasta	35330.8	0.998	0	0	5	0.0597	possibly correct	true	RSAsPEVAKGPAAGPVVK	R	R	0.98	28.5	25	0	2		s4: Phospho (+79.97)	600.984	1799.93	1800.94	3	0.0004125	0.2291	2967.08	325667	157608	262	279	true
WT sample	Reticulon-like protein OS=Emericella nidulans (strain FGSC A4 / ATCC 38163 / CBS 112.46 / NRRL 194 / M139) OX=227321 GN=AN5404.2 PE=4 SV=1	Q5B226_EMENI	AN5404	UniProt_Aspergillus_Nidulans_txid162425_20191106.fasta	35330.8	0.998	0	0	5	0.0597	possibly correct	true	RsASPEVAKGPAAGPVVK	R	R	0.98	28.5	25	0	2		s2: Phospho (+79.97)	600.984	1799.93	1800.94	3	0.0004125	0.2291	2967.08	325667	157608	262	279	true
WT sample	Reticulon-like protein OS=Emericella nidulans (strain FGSC A4 / ATCC 38163 / CBS 112.46 / NRRL 194 / M139) OX=227321 GN=AN5404.2 PE=4 SV=1	Q5B226_EMENI	AN5404	UniProt_Aspergillus_Nidulans_txid162425_20191106.fasta	35330.8	0.998	0	0	5	0.0597	possibly correct	true	SAsPEVAKGPAAGPVVK	R	R	0.995	36.3	25.7	36.3	2		s3: Phospho (+79.97)	548.95	1643.83	1644.84	3	0.0002552	0.1551	3129.99	1808540	621212	263	279	true
WT sample	Reticulon-like protein OS=Emericella nidulans (strain FGSC A4 / ATCC 38163 / CBS 112.46 / NRRL 194 / M139) OX=227321 GN=AN5404.2 PE=4 SV=1	Q5B226_EMENI	AN5404	UniProt_Aspergillus_Nidulans_txid162425_20191106.fasta	35330.8	0.998	0	0	5	0.0597	possibly correct	true	SAsPEVAKGPAAGPVVK	R	R	0.995	36.6	25.8	34.5	2		s3: Phospho (+79.97)	548.95	1643.83	1644.84	3	0.0009876	0.6004	3128.43	1048050	571259	263	279	true
WT sample	Reticulon-like protein OS=Emericella nidulans (strain FGSC A4 / ATCC 38163 / CBS 112.46 / NRRL 194 / M139) OX=227321 GN=AN5404.2 PE=4 SV=1	Q5B226_EMENI	AN5404	UniProt_Aspergillus_Nidulans_txid162425_20191106.fasta	35330.8	0.998	0	0	5	0.0597	possibly correct	true	SAsPEVAKGPAAGPVVKR	R	E	0.94	23.1	25	23.1	2		s3: Phospho (+79.97)	600.985	1799.93	1800.94	3	0.002793	1.551	2927.04	112021	83213.2	263	280	true
WT sample	Chromodomain helicase (Chd1), putative (AFU_orthologue AFUA_1G10290) OS=Emericella nidulans (strain FGSC A4 / ATCC 38163 / CBS 112.46 / NRRL 194 / M139) OX=227321 GN=ANIA_01255 PE=4 SV=1	Q5BDX5_EMENI	ANIA_01255	UniProt_Aspergillus_Nidulans_txid162425_20191106.fasta	172384	1	5	8	17	0.0343	possibly correct	true	KsPSVDDADFIR	R	Q	0.985	32	26.1	28.5	2		s2: Phospho (+79.97)	715.322	1428.63	1429.64	2	0.0005668	0.3965	3958.25	300115	12013	109	120	true
WT sample	Chromodomain helicase (Chd1), putative (AFU_orthologue AFUA_1G10290) OS=Emericella nidulans (strain FGSC A4 / ATCC 38163 / CBS 112.46 / NRRL 194 / M139) OX=227321 GN=ANIA_01255 PE=4 SV=1	Q5BDX5_EMENI	ANIA_01255	UniProt_Aspergillus_Nidulans_txid162425_20191106.fasta	172384	1	5	8	17	0.0343	possibly correct	true	KSPsVDDADFIR	R	Q	0.997	41.5	26.1	0.45	2		s4: Phospho (+79.97)	477.217	1428.63	1429.64	3	0.0003092	0.2163	3960.02	290388	88870.8	109	120	true
WT sample	Chromodomain helicase (Chd1), putative (AFU_orthologue AFUA_1G10290) OS=Emericella nidulans (strain FGSC A4 / ATCC 38163 / CBS 112.46 / NRRL 194 / M139) OX=227321 GN=ANIA_01255 PE=4 SV=1	Q5BDX5_EMENI	ANIA_01255	UniProt_Aspergillus_Nidulans_txid162425_20191106.fasta	172384	1	5	8	17	0.0343	possibly correct	true	KSPsVDDADFIR	R	Q	0.997	45.4	26	38.1	2		s4: Phospho (+79.97)	477.217	1428.63	1429.64	3	3.454e-05	0.02416	3955.64	180781	69634.1	109	120	true
WT sample	Chromodomain helicase (Chd1), putative (AFU_orthologue AFUA_1G10290) OS=Emericella nidulans (strain FGSC A4 / ATCC 38163 / CBS 112.46 / NRRL 194 / M139) OX=227321 GN=ANIA_01255 PE=4 SV=1	Q5BDX5_EMENI	ANIA_01255	UniProt_Aspergillus_Nidulans_txid162425_20191106.fasta	172384	1	5	8	17	0.0343	possibly correct	true	RKsPsVDDADFIR	K	Q	0.919	22.1	25.5	15	2		s3: Phospho (+79.97), s5: Phospho (+79.97)	555.907	1664.7	1665.7	3	0.001603	0.9625	3799.69	236897	186974	108	120	true
WT sample	Chromodomain helicase (Chd1), putative (AFU_orthologue AFUA_1G10290) OS=Emericella nidulans (strain FGSC A4 / ATCC 38163 / CBS 112.46 / NRRL 194 / M139) OX=227321 GN=ANIA_01255 PE=4 SV=1	Q5BDX5_EMENI	ANIA_01255	UniProt_Aspergillus_Nidulans_txid162425_20191106.fasta	172384	1	5	8	17	0.0343	possibly correct	true	RKsPsVDDADFIR	K	Q	0.951	26.2	25.8	21.5	2		s3: Phospho (+79.97), s5: Phospho (+79.97)	833.355	1664.7	1665.7	2	-0.0005805	-0.3485	3811.6	529874	115885	108	120	true
WT sample	Chromodomain helicase (Chd1), putative (AFU_orthologue AFUA_1G10290) OS=Emericella nidulans (strain FGSC A4 / ATCC 38163 / CBS 112.46 / NRRL 194 / M139) OX=227321 GN=ANIA_01255 PE=4 SV=1	Q5BDX5_EMENI	ANIA_01255	UniProt_Aspergillus_Nidulans_txid162425_20191106.fasta	172384	1	5	8	17	0.0343	possibly correct	true	RKsPsVDDADFIR	K	Q	0.96	25.9	25.8	19.8	2		s3: Phospho (+79.97), s5: Phospho (+79.97)	555.906	1664.7	1665.7	3	0.0008709	0.5228	3797.31	249062	128659	108	120	true
WT sample	Chromodomain helicase (Chd1), putative (AFU_orthologue AFUA_1G10290) OS=Emericella nidulans (strain FGSC A4 / ATCC 38163 / CBS 112.46 / NRRL 194 / M139) OX=227321 GN=ANIA_01255 PE=4 SV=1	Q5BDX5_EMENI	ANIA_01255	UniProt_Aspergillus_Nidulans_txid162425_20191106.fasta	172384	1	5	8	17	0.0343	possibly correct	true	RKsPsVDDADFIR	K	Q	0.989	32.9	25.8	26.5	2		s3: Phospho (+79.97), s5: Phospho (+79.97)	833.355	1664.7	1665.7	2	-0.0005805	-0.3485	3811.73	529874	20532.1	108	120	true
WT sample	Chromodomain helicase (Chd1), putative (AFU_orthologue AFUA_1G10290) OS=Emericella nidulans (strain FGSC A4 / ATCC 38163 / CBS 112.46 / NRRL 194 / M139) OX=227321 GN=ANIA_01255 PE=4 SV=1	Q5BDX5_EMENI	ANIA_01255	UniProt_Aspergillus_Nidulans_txid162425_20191106.fasta	172384	1	5	8	17	0.0343	possibly correct	true	RKsPSVDDADFIR	K	Q	0.997	58.6	26.1	52.2	2		s3: Phospho (+79.97)	529.251	1584.73	1585.74	3	0.0001003	0.06326	3735.25	1435510	460920	108	120	true
WT sample	Chromodomain helicase (Chd1), putative (AFU_orthologue AFUA_1G10290) OS=Emericella nidulans (strain FGSC A4 / ATCC 38163 / CBS 112.46 / NRRL 194 / M139) OX=227321 GN=ANIA_01255 PE=4 SV=1	Q5BDX5_EMENI	ANIA_01255	UniProt_Aspergillus_Nidulans_txid162425_20191106.fasta	172384	1	5	8	17	0.0343	possibly correct	true	RKsPSVDDADFIR	K	Q	0.997	60.2	26	55.5	2		s3: Phospho (+79.97)	529.251	1584.73	1585.74	3	0.0006496	0.4097	3737.37	2499160	631376	108	120	true
WT sample	Chromodomain helicase (Chd1), putative (AFU_orthologue AFUA_1G10290) OS=Emericella nidulans (strain FGSC A4 / ATCC 38163 / CBS 112.46 / NRRL 194 / M139) OX=227321 GN=ANIA_01255 PE=4 SV=1	Q5BDX5_EMENI	ANIA_01255	UniProt_Aspergillus_Nidulans_txid162425_20191106.fasta	172384	1	5	8	17	0.0343	possibly correct	true	sPSVDDADFIR	K	Q	0.991	33	25	30.7	2		s1: Phospho (+79.97)	651.273	1300.53	1301.54	2	-0.001479	-1.136	4195.34	413576	115615	110	120	true
WT sample	Chromodomain helicase (Chd1), putative (AFU_orthologue AFUA_1G10290) OS=Emericella nidulans (strain FGSC A4 / ATCC 38163 / CBS 112.46 / NRRL 194 / M139) OX=227321 GN=ANIA_01255 PE=4 SV=1	Q5BDX5_EMENI	ANIA_01255	UniProt_Aspergillus_Nidulans_txid162425_20191106.fasta	172384	1	5	8	17	0.0343	possibly correct	true	SPsVDDADFIR	K	Q	0.996	36.9	25	32.1	2		s3: Phospho (+79.97)	651.273	1300.53	1301.54	2	-0.001479	-1.136	4195.45	413576	14607.8	110	120	true
WT sample	Chromodomain helicase (Chd1), putative (AFU_orthologue AFUA_1G10290) OS=Emericella nidulans (strain FGSC A4 / ATCC 38163 / CBS 112.46 / NRRL 194 / M139) OX=227321 GN=ANIA_01255 PE=4 SV=1	Q5BDX5_EMENI	ANIA_01255	UniProt_Aspergillus_Nidulans_txid162425_20191106.fasta	172384	1	5	8	17	0.0343	possibly correct	true	sPSVDDADFIR	K	Q	0.997	43.2	25	43.1	2		s1: Phospho (+79.97)	651.274	1300.53	1301.54	2	0.0001078	0.08283	4196.66	525046	120951	110	120	true
WT sample	Chromodomain helicase (Chd1), putative (AFU_orthologue AFUA_1G10290) OS=Emericella nidulans (strain FGSC A4 / ATCC 38163 / CBS 112.46 / NRRL 194 / M139) OX=227321 GN=ANIA_01255 PE=4 SV=1	Q5BDX5_EMENI	ANIA_01255	UniProt_Aspergillus_Nidulans_txid162425_20191106.fasta	172384	1	5	8	17	0.0343	possibly correct	true	sPSVDDADFIR	K	Q	0.997	56.6	25	48.9	2		s1: Phospho (+79.97)	651.274	1300.53	1301.54	2	0.0001078	0.08283	4196.78	525046	16116.1	110	120	true
WT sample	Chromodomain helicase (Chd1), putative (AFU_orthologue AFUA_1G10290) OS=Emericella nidulans (strain FGSC A4 / ATCC 38163 / CBS 112.46 / NRRL 194 / M139) OX=227321 GN=ANIA_01255 PE=4 SV=1	Q5BDX5_EMENI	ANIA_01255	UniProt_Aspergillus_Nidulans_txid162425_20191106.fasta	172384	1	5	8	17	0.0343	possibly correct	true	STSRPHASAsVsASPAPSLQR	K	K	0.979	32.2	28.9	29.7	2		s10: Phospho (+79.97), s12: Phospho (+79.97)	752.007	2253	2254	3	0.00383	1.699	3035.28	336144	112687	1320	1340	true
WT sample	Chromodomain helicase (Chd1), putative (AFU_orthologue AFUA_1G10290) OS=Emericella nidulans (strain FGSC A4 / ATCC 38163 / CBS 112.46 / NRRL 194 / M139) OX=227321 GN=ANIA_01255 PE=4 SV=1	Q5BDX5_EMENI	ANIA_01255	UniProt_Aspergillus_Nidulans_txid162425_20191106.fasta	172384	1	5	8	17	0.0343	possibly correct	true	StSRPHASASVSAsPAPSLQR	K	K	0.997	43	28.9	37.1	2		t2: Phospho (+79.97), s14: Phospho (+79.97)	752.007	2253	2254	3	0.00383	1.699	3044.94	433818	105520	1320	1340	true
WT sample	Chromodomain helicase (Chd1), putative (AFU_orthologue AFUA_1G10290) OS=Emericella nidulans (strain FGSC A4 / ATCC 38163 / CBS 112.46 / NRRL 194 / M139) OX=227321 GN=ANIA_01255 PE=4 SV=1	Q5BDX5_EMENI	ANIA_01255	UniProt_Aspergillus_Nidulans_txid162425_20191106.fasta	172384	1	5	8	17	0.0343	possibly correct	true	VQVSMNDDDGDDsEPNAK	R	A	0.994	35.5	25	35.5	2		s13: Phospho (+79.97)	1008.38	2014.75	2015.75	2	-0.001388	-0.6888	3022.36	179171	27632	1063	1080	true
WT sample	Chromodomain helicase (Chd1), putative (AFU_orthologue AFUA_1G10290) OS=Emericella nidulans (strain FGSC A4 / ATCC 38163 / CBS 112.46 / NRRL 194 / M139) OX=227321 GN=ANIA_01255 PE=4 SV=1	Q5BDX5_EMENI	ANIA_01255	UniProt_Aspergillus_Nidulans_txid162425_20191106.fasta	172384	1	5	8	17	0.0343	possibly correct	true	VQVSMNDDDGDDsEPNAK	R	A	0.997	65.4	25	65.4	2		s13: Phospho (+79.97)	1008.38	2014.75	2015.75	2	0.0001984	0.09844	3028.07	511063	36574.8	1063	1080	true
WT sample	Vacuolar fusion protein mon1 OS=Emericella nidulans (strain FGSC A4 / ATCC 38163 / CBS 112.46 / NRRL 194 / M139) OX=227321 GN=mon1 PE=3 SV=1	MON1_EMENI	2874637	UniProt_Aspergillus_Nidulans_txid162425_20191106.fasta	66633.7	0.715	1	1	2	0.0195	possibly correct	true	AKAsLSHLATPK	R	D	0.958	24.8	25	21.2	2		s4: Phospho (+79.97)	435.231	1302.67	1303.68	3	-4.139e-05	-0.03175	3087.75	537199	176153	116	127	true
WT sample	Vacuolar fusion protein mon1 OS=Emericella nidulans (strain FGSC A4 / ATCC 38163 / CBS 112.46 / NRRL 194 / M139) OX=227321 GN=mon1 PE=3 SV=1	MON1_EMENI	2874637	UniProt_Aspergillus_Nidulans_txid162425_20191106.fasta	66633.7	0.715	1	1	2	0.0195	possibly correct	true	AKAsLSHLATPK	R	D	0.974	27.2	25	0.88	2		s4: Phospho (+79.97)	435.231	1302.67	1303.68	3	0.0003248	0.2492	3086.06	373131	166862	116	127	true
WT sample	DUF4203 domain-containing protein OS=Emericella nidulans (strain FGSC A4 / ATCC 38163 / CBS 112.46 / NRRL 194 / M139) OX=227321 GN=ANIA_11018 PE=4 SV=1	C8VDK8_EMENI	ANIA_11018	UniProt_Aspergillus_Nidulans_txid162425_20191106.fasta	118042	0.995	1	1	1	0.0119	possibly correct	true	LSsLSLPTDPYAR	R	R	0.983	31.6	26.4	28.7	2		s3: Phospho (+79.97)	750.361	1498.71	1499.71	2	0.0004918	0.3279	4841.95	55051.6	36721.3	932	944	true
WT sample	Uncharacterized protein OS=Emericella nidulans (strain FGSC A4 / ATCC 38163 / CBS 112.46 / NRRL 194 / M139) OX=227321 GN=AN3183.2 PE=4 SV=1	A0A1U8QV00_EMENI	AN3183	UniProt_Aspergillus_Nidulans_txid162425_20191106.fasta	142193	1	2	2	3	0.0283	possibly correct	true	FDDIVLPGsPTR	R	N	0.997	48.6	26.8	44.2	2		s9: Phospho (+79.97)	698.83	1395.64	1396.65	2	0.0009476	0.6785	4687.82	461024	85108.3	71	82	true
WT sample	Uncharacterized protein OS=Emericella nidulans (strain FGSC A4 / ATCC 38163 / CBS 112.46 / NRRL 194 / M139) OX=227321 GN=AN3183.2 PE=4 SV=1	A0A1U8QV00_EMENI	AN3183	UniProt_Aspergillus_Nidulans_txid162425_20191106.fasta	142193	1	2	2	3	0.0283	possibly correct	true	FDDIVLPGsPTR	R	N	0.997	53.4	26.8	44.2	2		s9: Phospho (+79.97)	698.829	1395.64	1396.65	2	0.0005814	0.4163	4686.34	604183	96057.6	71	82	true
WT sample	Uncharacterized protein OS=Emericella nidulans (strain FGSC A4 / ATCC 38163 / CBS 112.46 / NRRL 194 / M139) OX=227321 GN=AN3183.2 PE=4 SV=1	A0A1U8QV00_EMENI	AN3183	UniProt_Aspergillus_Nidulans_txid162425_20191106.fasta	142193	1	2	2	3	0.0283	possibly correct	true	RVEPPDADPVsDFEQQPAPNPQSR	K	N	0.972	31.7	29.9	31.7	2		s11: Phospho (+79.97)	919.416	2755.23	2756.23	3	0.002565	0.9308	4343.3	74037.4	56906.6	1099	1122	true
WT sample	ATP-dependent RNA helicase mak5 OS=Emericella nidulans (strain FGSC A4 / ATCC 38163 / CBS 112.46 / NRRL 194 / M139) OX=227321 GN=mak5 PE=3 SV=1	MAK5_EMENI	2875695	UniProt_Aspergillus_Nidulans_txid162425_20191106.fasta	85298.3	0.986	1	2	4	0.0247	possibly correct	true	NAAEDLGVEYDsDEFDQAK	R	G	0.997	46.9	27.1	46.9	2		s12: Phospho (+79.97)	732.627	2194.86	2195.87	3	0.001195	0.5441	4578.66	277276	109077	675	693	true
WT sample	ATP-dependent RNA helicase mak5 OS=Emericella nidulans (strain FGSC A4 / ATCC 38163 / CBS 112.46 / NRRL 194 / M139) OX=227321 GN=mak5 PE=3 SV=1	MAK5_EMENI	2875695	UniProt_Aspergillus_Nidulans_txid162425_20191106.fasta	85298.3	0.986	1	2	4	0.0247	possibly correct	true	NAAEDLGVEYDsDEFDQAK	R	G	0.997	60.4	26.5	60.4	2		s12: Phospho (+79.97)	1098.43	2194.85	2195.87	2	-0.006787	-3.091	4576.86	141819	40530.2	675	693	true
WT sample	ATP-dependent RNA helicase mak5 OS=Emericella nidulans (strain FGSC A4 / ATCC 38163 / CBS 112.46 / NRRL 194 / M139) OX=227321 GN=mak5 PE=3 SV=1	MAK5_EMENI	2875695	UniProt_Aspergillus_Nidulans_txid162425_20191106.fasta	85298.3	0.986	1	2	4	0.0247	possibly correct	true	NAAEDLGVEYDsDEFDQAK	R	G	0.997	65.7	27.1	65.7	2		s12: Phospho (+79.97)	732.627	2194.86	2195.87	3	0.001927	0.8777	4580.47	366618	141025	675	693	true
WT sample	ATP-dependent RNA helicase mak5 OS=Emericella nidulans (strain FGSC A4 / ATCC 38163 / CBS 112.46 / NRRL 194 / M139) OX=227321 GN=mak5 PE=3 SV=1	MAK5_EMENI	2875695	UniProt_Aspergillus_Nidulans_txid162425_20191106.fasta	85298.3	0.986	1	2	4	0.0247	possibly correct	true	NAAEDLGVEYDsDEFDQAK	R	G	0.997	72.4	27.1	72.4	2		s12: Phospho (+79.97)	1098.44	2194.86	2195.87	2	-0.001905	-0.8673	4580.06	730396	62063.3	675	693	true
WT sample	FHA domain-containing protein OS=Emericella nidulans (strain FGSC A4 / ATCC 38163 / CBS 112.46 / NRRL 194 / M139) OX=227321 GN=AN7686.2 PE=4 SV=1	A0A1U8QGL4_EMENI	AN7686	UniProt_Aspergillus_Nidulans_txid162425_20191106.fasta	76290.3	0.949	1	1	1	0.0173	possibly correct	true	VVNSEQPLAtPR	K	T	0.996	38	25.4	35.3	2		t10: Phospho (+79.97)	695.84	1389.67	1390.67	2	0.0009541	0.6861	2999.17	732737	119467	244	255	true
WT sample	Uncharacterized protein OS=Emericella nidulans (strain FGSC A4 / ATCC 38163 / CBS 112.46 / NRRL 194 / M139) OX=227321 GN=ANIA_07262 PE=4 SV=1	Q5AWR8_EMENI	ANIA_07262	UniProt_Aspergillus_Nidulans_txid162425_20191106.fasta	164405	1	4	6	18	0.0515	possibly correct	true	KLEQPStEQLPVHTENAPK	K	A	0.965	26.2	28	24	2		t7: Phospho (+79.97)	557.276	2225.07	2226.08	4	0.001452	0.6524	3614.3	1168330	497697	1482	1500	true
WT sample	Uncharacterized protein OS=Emericella nidulans (strain FGSC A4 / ATCC 38163 / CBS 112.46 / NRRL 194 / M139) OX=227321 GN=ANIA_07262 PE=4 SV=1	Q5AWR8_EMENI	ANIA_07262	UniProt_Aspergillus_Nidulans_txid162425_20191106.fasta	164405	1	4	6	18	0.0515	possibly correct	true	KLEQPStEQLPVHTENAPK	K	A	0.968	26.5	28	0	2		t7: Phospho (+79.97)	557.276	2225.07	2226.08	4	0.001452	0.6524	3614.44	1168330	43000	1482	1500	true
WT sample	Uncharacterized protein OS=Emericella nidulans (strain FGSC A4 / ATCC 38163 / CBS 112.46 / NRRL 194 / M139) OX=227321 GN=ANIA_07262 PE=4 SV=1	Q5AWR8_EMENI	ANIA_07262	UniProt_Aspergillus_Nidulans_txid162425_20191106.fasta	164405	1	4	6	18	0.0515	possibly correct	true	KLEQPsTEQLPVHTENAPK	K	A	0.968	26.5	28	0	2		s6: Phospho (+79.97)	557.276	2225.07	2226.08	4	0.001452	0.6524	3614.44	1168330	43000	1482	1500	true
WT sample	Uncharacterized protein OS=Emericella nidulans (strain FGSC A4 / ATCC 38163 / CBS 112.46 / NRRL 194 / M139) OX=227321 GN=ANIA_07262 PE=4 SV=1	Q5AWR8_EMENI	ANIA_07262	UniProt_Aspergillus_Nidulans_txid162425_20191106.fasta	164405	1	4	6	18	0.0515	possibly correct	true	KLEQPStEQLPVHTENAPK	K	A	0.983	29.5	28.1	29.5	2		t7: Phospho (+79.97)	557.276	2225.07	2226.08	4	0.00072	0.3234	3616.07	1145900	521762	1482	1500	true
WT sample	Uncharacterized protein OS=Emericella nidulans (strain FGSC A4 / ATCC 38163 / CBS 112.46 / NRRL 194 / M139) OX=227321 GN=ANIA_07262 PE=4 SV=1	Q5AWR8_EMENI	ANIA_07262	UniProt_Aspergillus_Nidulans_txid162425_20191106.fasta	164405	1	4	6	18	0.0515	possibly correct	true	QPSVtDEQPEADPALAALAGDGEALLK	R	K	0.997	46.6	29.4	0	2		t5: Phospho (+79.97)	929.444	2785.31	2786.31	3	0.002397	0.8602	6601.22	221549	35892.1	1455	1481	true
WT sample	Uncharacterized protein OS=Emericella nidulans (strain FGSC A4 / ATCC 38163 / CBS 112.46 / NRRL 194 / M139) OX=227321 GN=ANIA_07262 PE=4 SV=1	Q5AWR8_EMENI	ANIA_07262	UniProt_Aspergillus_Nidulans_txid162425_20191106.fasta	164405	1	4	6	18	0.0515	possibly correct	true	QPsVTDEQPEADPALAALAGDGEALLK	R	K	0.997	46.6	29.4	0	2		s3: Phospho (+79.97)	929.444	2785.31	2786.31	3	0.002397	0.8602	6601.22	221549	35892.1	1455	1481	true
WT sample	Uncharacterized protein OS=Emericella nidulans (strain FGSC A4 / ATCC 38163 / CBS 112.46 / NRRL 194 / M139) OX=227321 GN=ANIA_07262 PE=4 SV=1	Q5AWR8_EMENI	ANIA_07262	UniProt_Aspergillus_Nidulans_txid162425_20191106.fasta	164405	1	4	6	18	0.0515	possibly correct	true	QPSVtDEQPEADPALAALAGDGEALLK	R	K	0.997	49.9	29.5	0	2		t5: Phospho (+79.97)	929.444	2785.31	2786.31	3	0.003312	1.189	6600.17	235876	37165.2	1455	1481	true
WT sample	Uncharacterized protein OS=Emericella nidulans (strain FGSC A4 / ATCC 38163 / CBS 112.46 / NRRL 194 / M139) OX=227321 GN=ANIA_07262 PE=4 SV=1	Q5AWR8_EMENI	ANIA_07262	UniProt_Aspergillus_Nidulans_txid162425_20191106.fasta	164405	1	4	6	18	0.0515	possibly correct	true	QPsVTDEQPEADPALAALAGDGEALLK	R	K	0.997	49.9	29.5	0	2		s3: Phospho (+79.97)	929.444	2785.31	2786.31	3	0.003312	1.189	6600.17	235876	37165.2	1455	1481	true
WT sample	Uncharacterized protein OS=Emericella nidulans (strain FGSC A4 / ATCC 38163 / CBS 112.46 / NRRL 194 / M139) OX=227321 GN=ANIA_07262 PE=4 SV=1	Q5AWR8_EMENI	ANIA_07262	UniProt_Aspergillus_Nidulans_txid162425_20191106.fasta	164405	1	4	6	18	0.0515	possibly correct	true	sVTAVsLNHK	R	N	0.96	26.4	25	15.4	2		s1: Phospho (+79.97), s6: Phospho (+79.97)	608.262	1214.51	1215.52	2	0.0004947	0.407	2919.67	818863	133147	1552	1561	true
WT sample	Uncharacterized protein OS=Emericella nidulans (strain FGSC A4 / ATCC 38163 / CBS 112.46 / NRRL 194 / M139) OX=227321 GN=ANIA_07262 PE=4 SV=1	Q5AWR8_EMENI	ANIA_07262	UniProt_Aspergillus_Nidulans_txid162425_20191106.fasta	164405	1	4	6	18	0.0515	possibly correct	true	sVTAVsLNHK	R	N	0.988	32	25	26.1	2		s1: Phospho (+79.97), s6: Phospho (+79.97)	608.263	1214.51	1215.52	2	0.0007388	0.6078	2921.85	794669	120394	1552	1561	true
WT sample	Uncharacterized protein OS=Emericella nidulans (strain FGSC A4 / ATCC 38163 / CBS 112.46 / NRRL 194 / M139) OX=227321 GN=ANIA_07262 PE=4 SV=1	Q5AWR8_EMENI	ANIA_07262	UniProt_Aspergillus_Nidulans_txid162425_20191106.fasta	164405	1	4	6	18	0.0515	possibly correct	true	sVTAVSLNHK	R	N	0.995	35.8	25	27.4	2		s1: Phospho (+79.97)	568.279	1134.54	1135.55	2	0.0003955	0.3483	2912.09	972645	186005	1552	1561	true
WT sample	Uncharacterized protein OS=Emericella nidulans (strain FGSC A4 / ATCC 38163 / CBS 112.46 / NRRL 194 / M139) OX=227321 GN=ANIA_07262 PE=4 SV=1	Q5AWR8_EMENI	ANIA_07262	UniProt_Aspergillus_Nidulans_txid162425_20191106.fasta	164405	1	4	6	18	0.0515	possibly correct	true	SVtAVSLNHK	R	N	0.997	38.2	25	0	2		t3: Phospho (+79.97)	568.28	1134.54	1135.55	2	0.00125	1.101	2913.91	1136570	44173.1	1552	1561	true
WT sample	Uncharacterized protein OS=Emericella nidulans (strain FGSC A4 / ATCC 38163 / CBS 112.46 / NRRL 194 / M139) OX=227321 GN=ANIA_07262 PE=4 SV=1	Q5AWR8_EMENI	ANIA_07262	UniProt_Aspergillus_Nidulans_txid162425_20191106.fasta	164405	1	4	6	18	0.0515	possibly correct	true	sVTAVSLNHK	R	N	0.997	38.2	25	0	2		s1: Phospho (+79.97)	568.28	1134.54	1135.55	2	0.00125	1.101	2913.91	1136570	44173.1	1552	1561	true
WT sample	Uncharacterized protein OS=Emericella nidulans (strain FGSC A4 / ATCC 38163 / CBS 112.46 / NRRL 194 / M139) OX=227321 GN=ANIA_07262 PE=4 SV=1	Q5AWR8_EMENI	ANIA_07262	UniProt_Aspergillus_Nidulans_txid162425_20191106.fasta	164405	1	4	6	18	0.0515	possibly correct	true	SVtAVSLNHK	R	N	0.997	41	25	20.2	2		t3: Phospho (+79.97)	568.279	1134.54	1135.55	2	0.0003955	0.3483	2912.21	972645	38117.4	1552	1561	true
WT sample	Uncharacterized protein OS=Emericella nidulans (strain FGSC A4 / ATCC 38163 / CBS 112.46 / NRRL 194 / M139) OX=227321 GN=ANIA_07262 PE=4 SV=1	Q5AWR8_EMENI	ANIA_07262	UniProt_Aspergillus_Nidulans_txid162425_20191106.fasta	164405	1	4	6	18	0.0515	possibly correct	true	sVTAVSLNHK	R	N	0.997	41.7	25	28.7	2		s1: Phospho (+79.97)	568.28	1134.54	1135.55	2	0.00125	1.101	2913.77	1136570	197440	1552	1561	true
WT sample	Uncharacterized protein OS=Emericella nidulans (strain FGSC A4 / ATCC 38163 / CBS 112.46 / NRRL 194 / M139) OX=227321 GN=ANIA_07262 PE=4 SV=1	Q5AWR8_EMENI	ANIA_07262	UniProt_Aspergillus_Nidulans_txid162425_20191106.fasta	164405	1	4	6	18	0.0515	possibly correct	true	TVDAEVPGETQsTTtAEAIAAAPIEK	K	F	0.996	42.8	30.2	39.4	2		s12: Phospho (+79.97), t15: Phospho (+79.97)	920.748	2759.22	2760.23	3	0.003245	1.175	4507.24	880267	131547	952	977	true
WT sample	Uncharacterized protein OS=Emericella nidulans (strain FGSC A4 / ATCC 38163 / CBS 112.46 / NRRL 194 / M139) OX=227321 GN=ANIA_07262 PE=4 SV=1	Q5AWR8_EMENI	ANIA_07262	UniProt_Aspergillus_Nidulans_txid162425_20191106.fasta	164405	1	4	6	18	0.0515	possibly correct	true	TVDAEVPGETQsTTTAEAIAAAPIEK	K	F	0.997	51.3	29.8	1.47	2		s12: Phospho (+79.97)	894.092	2679.25	2680.26	3	0.001559	0.5815	4687.68	941759	228024	952	977	true
WT sample	Uncharacterized protein OS=Emericella nidulans (strain FGSC A4 / ATCC 38163 / CBS 112.46 / NRRL 194 / M139) OX=227321 GN=ANIA_07262 PE=4 SV=1	Q5AWR8_EMENI	ANIA_07262	UniProt_Aspergillus_Nidulans_txid162425_20191106.fasta	164405	1	4	6	18	0.0515	possibly correct	true	TVDAEVPGETQsTTTAEAIAAAPIEK	K	F	0.997	61.4	29.9	49.7	2		s12: Phospho (+79.97)	894.092	2679.25	2680.26	3	9.367e-05	0.03495	4686.21	497888	182952	952	977	true
WT sample	Ribonuclease P protein subunit OS=Emericella nidulans (strain FGSC A4 / ATCC 38163 / CBS 112.46 / NRRL 194 / M139) OX=227321 GN=ANIA_00189 PE=3 SV=1	Q5BGZ1_EMENI	ANIA_00189	UniProt_Aspergillus_Nidulans_txid162425_20191106.fasta	31066.4	0.999	1	2	5	0.0522	possibly correct	true	AHsPDTTETLFNER	R	I	0.967	27	25.9	26.1	2		s3: Phospho (+79.97)	566.578	1696.71	1697.72	3	0.001579	0.9303	3988.7	864685	198577	15	28	true
WT sample	Ribonuclease P protein subunit OS=Emericella nidulans (strain FGSC A4 / ATCC 38163 / CBS 112.46 / NRRL 194 / M139) OX=227321 GN=ANIA_00189 PE=3 SV=1	Q5BGZ1_EMENI	ANIA_00189	UniProt_Aspergillus_Nidulans_txid162425_20191106.fasta	31066.4	0.999	1	2	5	0.0522	possibly correct	true	AHSPDTtETLFNER	R	I	0.98	29.5	25.9	0	2		t7: Phospho (+79.97)	566.578	1696.71	1697.72	3	0.001763	1.038	3985.17	454468	125232	15	28	true
WT sample	Ribonuclease P protein subunit OS=Emericella nidulans (strain FGSC A4 / ATCC 38163 / CBS 112.46 / NRRL 194 / M139) OX=227321 GN=ANIA_00189 PE=3 SV=1	Q5BGZ1_EMENI	ANIA_00189	UniProt_Aspergillus_Nidulans_txid162425_20191106.fasta	31066.4	0.999	1	2	5	0.0522	possibly correct	true	AHSPDtTETLFNER	R	I	0.98	29.5	25.9	0	2		t6: Phospho (+79.97)	566.578	1696.71	1697.72	3	0.001763	1.038	3985.17	454468	125232	15	28	true
WT sample	Ribonuclease P protein subunit OS=Emericella nidulans (strain FGSC A4 / ATCC 38163 / CBS 112.46 / NRRL 194 / M139) OX=227321 GN=ANIA_00189 PE=3 SV=1	Q5BGZ1_EMENI	ANIA_00189	UniProt_Aspergillus_Nidulans_txid162425_20191106.fasta	31066.4	0.999	1	2	5	0.0522	possibly correct	true	AHsPDTTETLFNER	R	I	0.98	29.5	25.9	0	2		s3: Phospho (+79.97)	566.578	1696.71	1697.72	3	0.001763	1.038	3985.17	454468	125232	15	28	true
WT sample	Ribonuclease P protein subunit OS=Emericella nidulans (strain FGSC A4 / ATCC 38163 / CBS 112.46 / NRRL 194 / M139) OX=227321 GN=ANIA_00189 PE=3 SV=1	Q5BGZ1_EMENI	ANIA_00189	UniProt_Aspergillus_Nidulans_txid162425_20191106.fasta	31066.4	0.999	1	2	5	0.0522	possibly correct	true	AHsPDTTETLFNER	R	I	0.997	40.8	25.9	37.1	2		s3: Phospho (+79.97)	849.362	1696.71	1697.72	2	0.0007994	0.4709	3994.43	553043	102225	15	28	true
WT sample	Uncharacterized protein OS=Emericella nidulans (strain FGSC A4 / ATCC 38163 / CBS 112.46 / NRRL 194 / M139) OX=227321 GN=AN5403.2 PE=4 SV=1	Q5B227_EMENI	AN5403	UniProt_Aspergillus_Nidulans_txid162425_20191106.fasta	162961	1	1	1	4	0.0227	possibly correct	true	APAVPSsPSR	R	M	0.997	42.8	25	0	2		s7: Phospho (+79.97)	524.745	1047.47	1048.48	2	-5.216e-05	-0.04975	2435.04	609306	146841	737	746	true
WT sample	Uncharacterized protein OS=Emericella nidulans (strain FGSC A4 / ATCC 38163 / CBS 112.46 / NRRL 194 / M139) OX=227321 GN=AN5403.2 PE=4 SV=1	Q5B227_EMENI	AN5403	UniProt_Aspergillus_Nidulans_txid162425_20191106.fasta	162961	1	1	1	4	0.0227	possibly correct	true	APAVPsSPSR	R	M	0.997	42.8	25	0	2		s6: Phospho (+79.97)	524.745	1047.47	1048.48	2	-5.216e-05	-0.04975	2435.04	609306	146841	737	746	true
WT sample	Uncharacterized protein OS=Emericella nidulans (strain FGSC A4 / ATCC 38163 / CBS 112.46 / NRRL 194 / M139) OX=227321 GN=AN5403.2 PE=4 SV=1	Q5B227_EMENI	AN5403	UniProt_Aspergillus_Nidulans_txid162425_20191106.fasta	162961	1	1	1	4	0.0227	possibly correct	true	MNARQTsDLARGK	K	S	0.899	21.7	26.2	0	2		s7: Phospho (+79.97)	509.908	1526.7	1527.71	3	0.001003	0.6563	3534.65	530081	11286.3	563	575	false	A0A1U8QTS9_EMENI
WT sample	Uncharacterized protein OS=Emericella nidulans (strain FGSC A4 / ATCC 38163 / CBS 112.46 / NRRL 194 / M139) OX=227321 GN=AN5403.2 PE=4 SV=1	Q5B227_EMENI	AN5403	UniProt_Aspergillus_Nidulans_txid162425_20191106.fasta	162961	1	1	1	4	0.0227	possibly correct	true	SSLsFASLPAR	K	E	0.943	23.4	25.1	0	2		s4: Phospho (+79.97)	405.867	1214.58	1215.58	3	0.01077	8.862	3465.31	331580	3326.9	361	371	false	C8V973_EMENI,TDIA_EMENI-DECOY
WT sample	RBR-type E3 ubiquitin transferase OS=Emericella nidulans (strain FGSC A4 / ATCC 38163 / CBS 112.46 / NRRL 194 / M139) OX=227321 GN=AN3689.2 PE=3 SV=1	Q5B6Z1_EMENI	AN3689	UniProt_Aspergillus_Nidulans_txid162425_20191106.fasta	68455.9	0.961	1	1	2	0.03	possibly correct	true	AALAAsPTSTTATQScSR	K	S	0.997	82.1	27.3	82.1	2	c16: Carbamidomethyl (+57.02)	s6: Phospho (+79.97)	930.914	1859.81	1860.82	2	0.004007	2.153	2821.27	211683	52873.9	48	65	true
WT sample	RBR-type E3 ubiquitin transferase OS=Emericella nidulans (strain FGSC A4 / ATCC 38163 / CBS 112.46 / NRRL 194 / M139) OX=227321 GN=AN3689.2 PE=3 SV=1	Q5B6Z1_EMENI	AN3689	UniProt_Aspergillus_Nidulans_txid162425_20191106.fasta	68455.9	0.961	1	1	2	0.03	possibly correct	true	AALAAsPTSTTATQScSR	K	S	0.997	91.7	27.1	85.7	2	c16: Carbamidomethyl (+57.02)	s6: Phospho (+79.97)	930.911	1859.81	1860.82	2	-0.0001434	-0.07708	2823.09	304457	66014.7	48	65	true
WT sample	Translational initiation factor 2 beta (AFU_orthologue AFUA_3G08600) OS=Emericella nidulans (strain FGSC A4 / ATCC 38163 / CBS 112.46 / NRRL 194 / M139) OX=227321 GN=ANIA_02992 PE=4 SV=1	C8VIY2_EMENI,Q5B8Y8_EMENI	AN2992,ANIA_02992	UniProt_Aspergillus_Nidulans_txid162425_20191106.fasta	33790.9	1	2	3	5	0.0855	possibly correct	true	DTDAGDDESsPAPAADGEFDPTALK	K	K	0.976	30.9	28.3	30	2		s10: Phospho (+79.97)	858.015	2571.02	2572.03	3	0.005679	2.208	4389.37	395251	80113.2	68	92	true
WT sample	Translational initiation factor 2 beta (AFU_orthologue AFUA_3G08600) OS=Emericella nidulans (strain FGSC A4 / ATCC 38163 / CBS 112.46 / NRRL 194 / M139) OX=227321 GN=ANIA_02992 PE=4 SV=1	C8VIY2_EMENI,Q5B8Y8_EMENI	AN2992,ANIA_02992	UniProt_Aspergillus_Nidulans_txid162425_20191106.fasta	33790.9	1	2	3	5	0.0855	possibly correct	true	DTDAGDDEssPAPAADGEFDPTALKK	K	K	0.986	34	28.4	0.61	2		s9: Phospho (+79.97), s10: Phospho (+79.97)	927.37	2779.09	2780.09	3	0.007641	2.749	4130.17	214099	55781.3	68	93	true
WT sample	Translational initiation factor 2 beta (AFU_orthologue AFUA_3G08600) OS=Emericella nidulans (strain FGSC A4 / ATCC 38163 / CBS 112.46 / NRRL 194 / M139) OX=227321 GN=ANIA_02992 PE=4 SV=1	C8VIY2_EMENI,Q5B8Y8_EMENI	AN2992,ANIA_02992	UniProt_Aspergillus_Nidulans_txid162425_20191106.fasta	33790.9	1	2	3	5	0.0855	possibly correct	true	DTDAGDDEsSPAPAADGEFDPTALKK	K	K	0.997	50.4	29.7	0.02	2		s9: Phospho (+79.97)	900.712	2699.12	2700.12	3	0.002293	0.8493	4065.43	1101880	137273	68	93	true
WT sample	Translational initiation factor 2 beta (AFU_orthologue AFUA_3G08600) OS=Emericella nidulans (strain FGSC A4 / ATCC 38163 / CBS 112.46 / NRRL 194 / M139) OX=227321 GN=ANIA_02992 PE=4 SV=1	C8VIY2_EMENI,Q5B8Y8_EMENI	AN2992,ANIA_02992	UniProt_Aspergillus_Nidulans_txid162425_20191106.fasta	33790.9	1	2	3	5	0.0855	possibly correct	true	DTDAGDDESsPAPAADGEFDPTALKK	K	K	0.997	67.3	29.7	0.76	2		s10: Phospho (+79.97)	900.713	2699.12	2700.12	3	0.003209	1.188	4059.43	1038090	185156	68	93	true
WT sample	Translational initiation factor 2 beta (AFU_orthologue AFUA_3G08600) OS=Emericella nidulans (strain FGSC A4 / ATCC 38163 / CBS 112.46 / NRRL 194 / M139) OX=227321 GN=ANIA_02992 PE=4 SV=1	C8VIY2_EMENI,Q5B8Y8_EMENI	AN2992,ANIA_02992	UniProt_Aspergillus_Nidulans_txid162425_20191106.fasta	33790.9	1	2	3	5	0.0855	possibly correct	true	DTDAGDDEsSPAPAADGEFDPTALKK	K	K	0.997	68.9	29.7	65	2		s9: Phospho (+79.97)	900.712	2699.12	2700.12	3	0.002476	0.9171	4122.71	618985	134160	68	93	true
WT sample	Uncharacterized protein OS=Emericella nidulans (strain FGSC A4 / ATCC 38163 / CBS 112.46 / NRRL 194 / M139) OX=227321 GN=AN8882.2 PE=4 SV=1	Q5AS48_EMENI	AN8882	UniProt_Aspergillus_Nidulans_txid162425_20191106.fasta	37618.5	0.985	1	1	1	0.0669	possibly correct	true	GSISTYQQQEsEEDGMLRPSAR	R	E	0.972	31.1	29.1	30.4	2		s11: Phospho (+79.97)	850.371	2548.09	2549.1	3	0.002066	0.8105	3971.95	120866	79283.1	12	33	true
WT sample	Uncharacterized protein OS=Emericella nidulans (strain FGSC A4 / ATCC 38163 / CBS 112.46 / NRRL 194 / M139) OX=227321 GN=AN5832.2 PE=4 SV=1	A0A1U8QYE4_EMENI	AN5832	UniProt_Aspergillus_Nidulans_txid162425_20191106.fasta	24845.4	0.982	1	2	3	0.04	possibly correct	true	RTtGLGQMR	R	D	0.967	27.2	25	11.9	2		t3: Phospho (+79.97)	550.258	1098.5	1099.51	2	0.0003709	0.3373	2592.14	1120530	299267	191	199	true
WT sample	Uncharacterized protein OS=Emericella nidulans (strain FGSC A4 / ATCC 38163 / CBS 112.46 / NRRL 194 / M139) OX=227321 GN=AN5832.2 PE=4 SV=1	A0A1U8QYE4_EMENI	AN5832	UniProt_Aspergillus_Nidulans_txid162425_20191106.fasta	24845.4	0.982	1	2	3	0.04	possibly correct	true	RTtGLGQMR	R	D	0.993	33.7	25	30.9	2		t3: Phospho (+79.97)	367.174	1098.5	1099.51	3	0.0006931	0.6304	2593.87	186400	145626	191	199	true
WT sample	Uncharacterized protein OS=Emericella nidulans (strain FGSC A4 / ATCC 38163 / CBS 112.46 / NRRL 194 / M139) OX=227321 GN=AN5832.2 PE=4 SV=1	A0A1U8QYE4_EMENI	AN5832	UniProt_Aspergillus_Nidulans_txid162425_20191106.fasta	24845.4	0.982	1	2	3	0.04	possibly correct	true	RTtGLGQMR	R	D	0.997	39.7	25	36.7	2		t3: Phospho (+79.97)	367.174	1098.5	1099.51	3	0.0001438	0.1308	2595.22	565209	174093	191	199	true
WT sample	Uncharacterized protein OS=Emericella nidulans (strain FGSC A4 / ATCC 38163 / CBS 112.46 / NRRL 194 / M139) OX=227321 GN=AN3820.2 PE=4 SV=1	A0A1U8QPH8_EMENI	AN3820	UniProt_Aspergillus_Nidulans_txid162425_20191106.fasta	30869.3	0.999	1	1	2	0.0746	possibly correct	true	ETsGHNVGGGENEIGVAMLASR	R	E	0.997	43.6	28.7	0	2		s3: Phospho (+79.97)	755.672	2263.99	2265	3	0.004944	2.183	4779.04	166694	67446.4	207	228	true
WT sample	Uncharacterized protein OS=Emericella nidulans (strain FGSC A4 / ATCC 38163 / CBS 112.46 / NRRL 194 / M139) OX=227321 GN=AN3820.2 PE=4 SV=1	A0A1U8QPH8_EMENI	AN3820	UniProt_Aspergillus_Nidulans_txid162425_20191106.fasta	30869.3	0.999	1	1	2	0.0746	possibly correct	true	EtSGHNVGGGENEIGVAMLASR	R	E	0.997	43.6	28.7	0	2		t2: Phospho (+79.97)	755.672	2263.99	2265	3	0.004944	2.183	4779.04	166694	67446.4	207	228	true
WT sample	WD_REPEATS_REGION domain-containing protein OS=Emericella nidulans (strain FGSC A4 / ATCC 38163 / CBS 112.46 / NRRL 194 / M139) OX=227321 GN=AN3785.2 PE=4 SV=1	A0A1U8QRK2_EMENI	AN3785	UniProt_Aspergillus_Nidulans_txid162425_20191106.fasta	72875.5	1	4	5	17	0.0482	possibly correct	true	RSsFSSSPNIR	R	R	0.94	23.9	25.8	0.16	2		s3: Phospho (+79.97)	439.87	1316.59	1317.59	3	-6.092e-05	-0.04623	2900.05	2528380	701815	270	280	true
WT sample	WD_REPEATS_REGION domain-containing protein OS=Emericella nidulans (strain FGSC A4 / ATCC 38163 / CBS 112.46 / NRRL 194 / M139) OX=227321 GN=AN3785.2 PE=4 SV=1	A0A1U8QRK2_EMENI	AN3785	UniProt_Aspergillus_Nidulans_txid162425_20191106.fasta	72875.5	1	4	5	17	0.0482	possibly correct	true	RsSFSSSPNIR	R	R	0.964	26.5	25.8	21	2		s2: Phospho (+79.97)	439.87	1316.59	1317.59	3	0.00058	0.4402	2897.75	2001830	626952	270	280	true
WT sample	WD_REPEATS_REGION domain-containing protein OS=Emericella nidulans (strain FGSC A4 / ATCC 38163 / CBS 112.46 / NRRL 194 / M139) OX=227321 GN=AN3785.2 PE=4 SV=1	A0A1U8QRK2_EMENI	AN3785	UniProt_Aspergillus_Nidulans_txid162425_20191106.fasta	72875.5	1	4	5	17	0.0482	possibly correct	true	RSsFSSSPNIR	R	R	0.971	28.6	25.8	19.9	2		s3: Phospho (+79.97)	659.301	1316.59	1317.59	2	0.000807	0.6125	2901.82	5897770	912905	270	280	true
WT sample	WD_REPEATS_REGION domain-containing protein OS=Emericella nidulans (strain FGSC A4 / ATCC 38163 / CBS 112.46 / NRRL 194 / M139) OX=227321 GN=AN3785.2 PE=4 SV=1	A0A1U8QRK2_EMENI	AN3785	UniProt_Aspergillus_Nidulans_txid162425_20191106.fasta	72875.5	1	4	5	17	0.0482	possibly correct	true	SNsVSSIATQR	R	A	0.991	33.2	25	33.2	2		s3: Phospho (+79.97)	615.281	1228.55	1229.55	2	0.002536	2.062	2906.64	1034510	203296	566	576	true
WT sample	WD_REPEATS_REGION domain-containing protein OS=Emericella nidulans (strain FGSC A4 / ATCC 38163 / CBS 112.46 / NRRL 194 / M139) OX=227321 GN=AN3785.2 PE=4 SV=1	A0A1U8QRK2_EMENI	AN3785	UniProt_Aspergillus_Nidulans_txid162425_20191106.fasta	72875.5	1	4	5	17	0.0482	possibly correct	true	SNsVSSIATQR	R	A	0.997	57.7	25	56.6	2		s3: Phospho (+79.97)	615.28	1228.55	1229.55	2	0.0009486	0.7715	2908.13	2236950	248643	566	576	true
WT sample	WD_REPEATS_REGION domain-containing protein OS=Emericella nidulans (strain FGSC A4 / ATCC 38163 / CBS 112.46 / NRRL 194 / M139) OX=227321 GN=AN3785.2 PE=4 SV=1	A0A1U8QRK2_EMENI	AN3785	UniProt_Aspergillus_Nidulans_txid162425_20191106.fasta	72875.5	1	4	5	17	0.0482	possibly correct	true	SsFSSSPNIR	R	R	0.977	28.9	25	0	2		s2: Phospho (+79.97)	581.251	1160.49	1161.49	2	0.0003445	0.2966	3072.22	1428420	296096	271	280	true
WT sample	WD_REPEATS_REGION domain-containing protein OS=Emericella nidulans (strain FGSC A4 / ATCC 38163 / CBS 112.46 / NRRL 194 / M139) OX=227321 GN=AN3785.2 PE=4 SV=1	A0A1U8QRK2_EMENI	AN3785	UniProt_Aspergillus_Nidulans_txid162425_20191106.fasta	72875.5	1	4	5	17	0.0482	possibly correct	true	sSFSSSPNIR	R	R	0.977	28.9	25	0	2		s1: Phospho (+79.97)	581.251	1160.49	1161.49	2	0.0003445	0.2966	3072.22	1428420	296096	271	280	true
WT sample	WD_REPEATS_REGION domain-containing protein OS=Emericella nidulans (strain FGSC A4 / ATCC 38163 / CBS 112.46 / NRRL 194 / M139) OX=227321 GN=AN3785.2 PE=4 SV=1	A0A1U8QRK2_EMENI	AN3785	UniProt_Aspergillus_Nidulans_txid162425_20191106.fasta	72875.5	1	4	5	17	0.0482	possibly correct	true	SsPAPLDLSVR	R	S	0.943	24.7	25	0	2		s2: Phospho (+79.97)	611.298	1220.58	1221.59	2	0.000849	0.695	4265.19	1380220	15421.7	221	231	true
WT sample	WD_REPEATS_REGION domain-containing protein OS=Emericella nidulans (strain FGSC A4 / ATCC 38163 / CBS 112.46 / NRRL 194 / M139) OX=227321 GN=AN3785.2 PE=4 SV=1	A0A1U8QRK2_EMENI	AN3785	UniProt_Aspergillus_Nidulans_txid162425_20191106.fasta	72875.5	1	4	5	17	0.0482	possibly correct	true	sSPAPLDLSVR	R	S	0.943	24.7	25	0	2		s1: Phospho (+79.97)	611.298	1220.58	1221.59	2	0.000849	0.695	4265.19	1380220	15421.7	221	231	true
WT sample	WD_REPEATS_REGION domain-containing protein OS=Emericella nidulans (strain FGSC A4 / ATCC 38163 / CBS 112.46 / NRRL 194 / M139) OX=227321 GN=AN3785.2 PE=4 SV=1	A0A1U8QRK2_EMENI	AN3785	UniProt_Aspergillus_Nidulans_txid162425_20191106.fasta	72875.5	1	4	5	17	0.0482	possibly correct	true	SsPAPLDLSVR	R	S	0.947	25.1	25	23.1	2		s2: Phospho (+79.97)	611.298	1220.58	1221.59	2	0.000849	0.695	4265.1	1380220	160446	221	231	true
WT sample	WD_REPEATS_REGION domain-containing protein OS=Emericella nidulans (strain FGSC A4 / ATCC 38163 / CBS 112.46 / NRRL 194 / M139) OX=227321 GN=AN3785.2 PE=4 SV=1	A0A1U8QRK2_EMENI	AN3785	UniProt_Aspergillus_Nidulans_txid162425_20191106.fasta	72875.5	1	4	5	17	0.0482	possibly correct	true	SsPAPLDLSVR	R	S	0.967	27.2	25	0	2		s2: Phospho (+79.97)	611.298	1220.58	1221.59	2	0.001215	0.9948	4232.14	369019	15727.7	221	231	true
WT sample	WD_REPEATS_REGION domain-containing protein OS=Emericella nidulans (strain FGSC A4 / ATCC 38163 / CBS 112.46 / NRRL 194 / M139) OX=227321 GN=AN3785.2 PE=4 SV=1	A0A1U8QRK2_EMENI	AN3785	UniProt_Aspergillus_Nidulans_txid162425_20191106.fasta	72875.5	1	4	5	17	0.0482	possibly correct	true	sSPAPLDLSVR	R	S	0.967	27.2	25	0	2		s1: Phospho (+79.97)	611.298	1220.58	1221.59	2	0.001215	0.9948	4232.14	369019	15727.7	221	231	true
WT sample	WD_REPEATS_REGION domain-containing protein OS=Emericella nidulans (strain FGSC A4 / ATCC 38163 / CBS 112.46 / NRRL 194 / M139) OX=227321 GN=AN3785.2 PE=4 SV=1	A0A1U8QRK2_EMENI	AN3785	UniProt_Aspergillus_Nidulans_txid162425_20191106.fasta	72875.5	1	4	5	17	0.0482	possibly correct	true	sSPAPLDLSVR	R	S	0.971	27.8	25	0.02	2		s1: Phospho (+79.97)	611.298	1220.58	1221.59	2	0.001459	1.195	4233.71	751530	30209.3	221	231	true
WT sample	WD_REPEATS_REGION domain-containing protein OS=Emericella nidulans (strain FGSC A4 / ATCC 38163 / CBS 112.46 / NRRL 194 / M139) OX=227321 GN=AN3785.2 PE=4 SV=1	A0A1U8QRK2_EMENI	AN3785	UniProt_Aspergillus_Nidulans_txid162425_20191106.fasta	72875.5	1	4	5	17	0.0482	possibly correct	true	SsPAPLDLSVR	R	S	0.974	28.3	25	0	2		s2: Phospho (+79.97)	611.298	1220.58	1221.59	2	0.001459	1.195	4233.55	751530	187485	221	231	true
WT sample	WD_REPEATS_REGION domain-containing protein OS=Emericella nidulans (strain FGSC A4 / ATCC 38163 / CBS 112.46 / NRRL 194 / M139) OX=227321 GN=AN3785.2 PE=4 SV=1	A0A1U8QRK2_EMENI	AN3785	UniProt_Aspergillus_Nidulans_txid162425_20191106.fasta	72875.5	1	4	5	17	0.0482	possibly correct	true	sSPAPLDLSVR	R	S	0.974	28.3	25	0	2		s1: Phospho (+79.97)	611.298	1220.58	1221.59	2	0.001459	1.195	4233.55	751530	187485	221	231	true
WT sample	WD_REPEATS_REGION domain-containing protein OS=Emericella nidulans (strain FGSC A4 / ATCC 38163 / CBS 112.46 / NRRL 194 / M139) OX=227321 GN=AN3785.2 PE=4 SV=1	A0A1U8QRK2_EMENI	AN3785	UniProt_Aspergillus_Nidulans_txid162425_20191106.fasta	72875.5	1	4	5	17	0.0482	possibly correct	true	SsPAPLDLSVR	R	S	0.997	39.9	25	0	2		s2: Phospho (+79.97)	611.298	1220.58	1221.59	2	0.001215	0.9948	4232	369019	136519	221	231	true
WT sample	WD_REPEATS_REGION domain-containing protein OS=Emericella nidulans (strain FGSC A4 / ATCC 38163 / CBS 112.46 / NRRL 194 / M139) OX=227321 GN=AN3785.2 PE=4 SV=1	A0A1U8QRK2_EMENI	AN3785	UniProt_Aspergillus_Nidulans_txid162425_20191106.fasta	72875.5	1	4	5	17	0.0482	possibly correct	true	sSPAPLDLSVR	R	S	0.997	39.9	25	0	2		s1: Phospho (+79.97)	611.298	1220.58	1221.59	2	0.001215	0.9948	4232	369019	136519	221	231	true
WT sample	C2H2 finger domain protein, putative (AFU_orthologue AFUA_8G04300) OS=Emericella nidulans (strain FGSC A4 / ATCC 38163 / CBS 112.46 / NRRL 194 / M139) OX=227321 GN=ANIA_01437 PE=4 SV=1	Q5BDE3_EMENI	ANIA_01437	UniProt_Aspergillus_Nidulans_txid162425_20191106.fasta	131236	1	3	4	11	0.0314	possibly correct	true	AKsTGDPSLDYFSLK	R	F	0.997	41.7	27	40	2		s3: Phospho (+79.97)	854.896	1707.78	1708.78	2	0.002148	1.257	5017.98	177135	64833.5	337	351	true
WT sample	C2H2 finger domain protein, putative (AFU_orthologue AFUA_8G04300) OS=Emericella nidulans (strain FGSC A4 / ATCC 38163 / CBS 112.46 / NRRL 194 / M139) OX=227321 GN=ANIA_01437 PE=4 SV=1	Q5BDE3_EMENI	ANIA_01437	UniProt_Aspergillus_Nidulans_txid162425_20191106.fasta	131236	1	3	4	11	0.0314	possibly correct	true	AKsTGDPSLDYFSLK	R	F	0.997	50.2	27	46.5	2		s3: Phospho (+79.97)	570.267	1707.78	1708.78	3	0.001891	1.107	5014.1	194293	66838	337	351	true
WT sample	C2H2 finger domain protein, putative (AFU_orthologue AFUA_8G04300) OS=Emericella nidulans (strain FGSC A4 / ATCC 38163 / CBS 112.46 / NRRL 194 / M139) OX=227321 GN=ANIA_01437 PE=4 SV=1	Q5BDE3_EMENI	ANIA_01437	UniProt_Aspergillus_Nidulans_txid162425_20191106.fasta	131236	1	3	4	11	0.0314	possibly correct	true	AKStGDPSLDYFSLK	R	F	0.997	52.5	27	0	2		t4: Phospho (+79.97)	570.267	1707.78	1708.78	3	0.002806	1.642	5016.19	193379	91098.5	337	351	true
WT sample	C2H2 finger domain protein, putative (AFU_orthologue AFUA_8G04300) OS=Emericella nidulans (strain FGSC A4 / ATCC 38163 / CBS 112.46 / NRRL 194 / M139) OX=227321 GN=ANIA_01437 PE=4 SV=1	Q5BDE3_EMENI	ANIA_01437	UniProt_Aspergillus_Nidulans_txid162425_20191106.fasta	131236	1	3	4	11	0.0314	possibly correct	true	AKsTGDPSLDYFSLK	R	F	0.997	52.5	27	0	2		s3: Phospho (+79.97)	570.267	1707.78	1708.78	3	0.002806	1.642	5016.19	193379	91098.5	337	351	true
WT sample	C2H2 finger domain protein, putative (AFU_orthologue AFUA_8G04300) OS=Emericella nidulans (strain FGSC A4 / ATCC 38163 / CBS 112.46 / NRRL 194 / M139) OX=227321 GN=ANIA_01437 PE=4 SV=1	Q5BDE3_EMENI	ANIA_01437	UniProt_Aspergillus_Nidulans_txid162425_20191106.fasta	131236	1	3	4	11	0.0314	possibly correct	true	AKsTGDPSLDYFSLK	R	F	0.997	55.4	26.9	49.7	2		s3: Phospho (+79.97)	854.895	1707.78	1708.78	2	-0.0005371	-0.3143	5020.33	337076	73793.4	337	351	true
WT sample	C2H2 finger domain protein, putative (AFU_orthologue AFUA_8G04300) OS=Emericella nidulans (strain FGSC A4 / ATCC 38163 / CBS 112.46 / NRRL 194 / M139) OX=227321 GN=ANIA_01437 PE=4 SV=1	Q5BDE3_EMENI	ANIA_01437	UniProt_Aspergillus_Nidulans_txid162425_20191106.fasta	131236	1	3	4	11	0.0314	possibly correct	true	sADGAWVPNVLTGQAGLAPDAR	R	E	0.997	43.4	28.6	43.4	2		s1: Phospho (+79.97)	749.361	2245.06	2246.06	3	0.007039	3.134	5765.55	47068.5	26849.7	257	278	true
WT sample	C2H2 finger domain protein, putative (AFU_orthologue AFUA_8G04300) OS=Emericella nidulans (strain FGSC A4 / ATCC 38163 / CBS 112.46 / NRRL 194 / M139) OX=227321 GN=ANIA_01437 PE=4 SV=1	Q5BDE3_EMENI	ANIA_01437	UniProt_Aspergillus_Nidulans_txid162425_20191106.fasta	131236	1	3	4	11	0.0314	possibly correct	true	StGDPSLDYFSLK	K	F	0.997	44.8	26.7	31.2	2		t2: Phospho (+79.97)	755.33	1508.64	1509.65	2	0.0007035	0.466	5320.33	281719	34321.1	339	351	true
WT sample	C2H2 finger domain protein, putative (AFU_orthologue AFUA_8G04300) OS=Emericella nidulans (strain FGSC A4 / ATCC 38163 / CBS 112.46 / NRRL 194 / M139) OX=227321 GN=ANIA_01437 PE=4 SV=1	Q5BDE3_EMENI	ANIA_01437	UniProt_Aspergillus_Nidulans_txid162425_20191106.fasta	131236	1	3	4	11	0.0314	possibly correct	true	sTGDPSLDYFSLK	K	F	0.997	49.4	26.6	34.7	2		s1: Phospho (+79.97)	755.329	1508.64	1509.65	2	0.0004594	0.3043	5318.36	375898	43346.8	339	351	true
WT sample	C2H2 finger domain protein, putative (AFU_orthologue AFUA_8G04300) OS=Emericella nidulans (strain FGSC A4 / ATCC 38163 / CBS 112.46 / NRRL 194 / M139) OX=227321 GN=ANIA_01437 PE=4 SV=1	Q5BDE3_EMENI	ANIA_01437	UniProt_Aspergillus_Nidulans_txid162425_20191106.fasta	131236	1	3	4	11	0.0314	possibly correct	true	StGDPSLDYFSLK	K	F	0.997	64.6	26.7	0	2		t2: Phospho (+79.97)	755.33	1508.65	1509.65	2	0.001436	0.9512	5285.71	388283	72326.3	339	351	true
WT sample	C2H2 finger domain protein, putative (AFU_orthologue AFUA_8G04300) OS=Emericella nidulans (strain FGSC A4 / ATCC 38163 / CBS 112.46 / NRRL 194 / M139) OX=227321 GN=ANIA_01437 PE=4 SV=1	Q5BDE3_EMENI	ANIA_01437	UniProt_Aspergillus_Nidulans_txid162425_20191106.fasta	131236	1	3	4	11	0.0314	possibly correct	true	sTGDPSLDYFSLK	K	F	0.997	64.6	26.7	0	2		s1: Phospho (+79.97)	755.33	1508.65	1509.65	2	0.001436	0.9512	5285.71	388283	72326.3	339	351	true
WT sample	C2H2 finger domain protein, putative (AFU_orthologue AFUA_8G04300) OS=Emericella nidulans (strain FGSC A4 / ATCC 38163 / CBS 112.46 / NRRL 194 / M139) OX=227321 GN=ANIA_01437 PE=4 SV=1	Q5BDE3_EMENI	ANIA_01437	UniProt_Aspergillus_Nidulans_txid162425_20191106.fasta	131236	1	3	4	11	0.0314	possibly correct	true	StGDPSLDYFSLK	K	F	0.997	68.3	26.6	51.9	2		t2: Phospho (+79.97)	755.329	1508.64	1509.65	2	0.0003373	0.2234	5284.23	155914	61134.8	339	351	true
WT sample	ECR1_N domain-containing protein OS=Emericella nidulans (strain FGSC A4 / ATCC 38163 / CBS 112.46 / NRRL 194 / M139) OX=227321 GN=AN3426.2 PE=4 SV=1	Q5B7Q4_EMENI	AN3426	UniProt_Aspergillus_Nidulans_txid162425_20191106.fasta	82521.8	0.995	1	1	2	0.0146	possibly correct	true	IIQLVTAQQsR	R	-	0.965	26.9	25	26.8	2		s10: Phospho (+79.97)	668.853	1335.69	1336.7	2	0.001055	0.7893	3959.58	427438	113391	743	753	true
WT sample	ECR1_N domain-containing protein OS=Emericella nidulans (strain FGSC A4 / ATCC 38163 / CBS 112.46 / NRRL 194 / M139) OX=227321 GN=AN3426.2 PE=4 SV=1	Q5B7Q4_EMENI	AN3426	UniProt_Aspergillus_Nidulans_txid162425_20191106.fasta	82521.8	0.995	1	1	2	0.0146	possibly correct	true	IIQLVTAQQsR	R	-	0.992	34	25	34	2		s10: Phospho (+79.97)	668.853	1335.69	1336.7	2	0.000933	0.698	3958.04	381290	110073	743	753	true
WT sample	Uncharacterized protein OS=Emericella nidulans (strain FGSC A4 / ATCC 38163 / CBS 112.46 / NRRL 194 / M139) OX=227321 GN=ANIA_06598 PE=4 SV=1	Q5AYN2_EMENI	ANIA_06598	UniProt_Aspergillus_Nidulans_txid162425_20191106.fasta	225350	1	1	1	2	0.0106	possibly correct	true	KPAPRPGEDEDEAEVSESsAPK	K	K	0.933	27	29.4	14.7	2		s19: Phospho (+79.97)	802.356	2404.04	2405.05	3	0.001542	0.641	2760.83	293640	21466.4	294	315	true
WT sample	Uncharacterized protein OS=Emericella nidulans (strain FGSC A4 / ATCC 38163 / CBS 112.46 / NRRL 194 / M139) OX=227321 GN=ANIA_06598 PE=4 SV=1	Q5AYN2_EMENI	ANIA_06598	UniProt_Aspergillus_Nidulans_txid162425_20191106.fasta	225350	1	1	1	2	0.0106	possibly correct	true	KPAPRPGEDEDEAEVsESSAPK	K	K	0.997	45.8	29.4	36.6	2		s16: Phospho (+79.97)	802.356	2404.04	2405.05	3	0.001542	0.641	2760.69	293640	92908.5	294	315	true
WT sample	TPR_REGION domain-containing protein OS=Emericella nidulans (strain FGSC A4 / ATCC 38163 / CBS 112.46 / NRRL 194 / M139) OX=227321 GN=AN7447.2 PE=4 SV=1	A0A1U8QWX2_EMENI	AN7447	UniProt_Aspergillus_Nidulans_txid162425_20191106.fasta	105525	0.984	1	1	1	0.0128	possibly correct	true	GYLTsLTQSELK	K	A	0.978	30	25.9	1.37	2		s5: Phospho (+79.97)	710.343	1418.67	1419.68	2	0.001271	0.8951	5594.85	42452	20451.5	271	282	true
WT sample	3-ketoacyl-CoA thiolase (POT1), putative (AFU_orthologue AFUA_7G04080) OS=Emericella nidulans (strain FGSC A4 / ATCC 38163 / CBS 112.46 / NRRL 194 / M139) OX=227321 GN=ANIA_05698 PE=3 SV=1	Q5B182_EMENI	ANIA_05698	UniProt_Aspergillus_Nidulans_txid162425_20191106.fasta	43145.1	0.978	1	1	1	0.0412	possibly correct	true	AGALNIGVGGGmESMtR	R	N	0.901	22.1	26.5	8.52	2		m12: Oxidation (+15.99), t16: Phospho (+79.97)	572.917	1715.73	1716.74	3	-0.00772	-4.497	2578.1	327129	25499.2	122	138	true
WT sample	Uncharacterized protein OS=Emericella nidulans (strain FGSC A4 / ATCC 38163 / CBS 112.46 / NRRL 194 / M139) OX=227321 GN=AN8171.2 PE=4 SV=1	A0A1U8QVC3_EMENI	AN8171	UniProt_Aspergillus_Nidulans_txid162425_20191106.fasta	102623	1	1	1	5	0.0271	possibly correct	true	IYVPPAVEVEGQsDDPDATDLLVPR	R	D	0.937	27	29.2	0.07	2		s13: Phospho (+79.97)	925.777	2774.31	2775.31	3	0.002769	0.9979	5716.26	47357.1	25211.6	12	36	true
WT sample	Uncharacterized protein OS=Emericella nidulans (strain FGSC A4 / ATCC 38163 / CBS 112.46 / NRRL 194 / M139) OX=227321 GN=AN8171.2 PE=4 SV=1	A0A1U8QVC3_EMENI	AN8171	UniProt_Aspergillus_Nidulans_txid162425_20191106.fasta	102623	1	1	1	5	0.0271	possibly correct	true	IYVPPAVEVEGQsDDPDATDLLVPR	R	D	0.963	29.7	29.3	29.7	2		s13: Phospho (+79.97)	925.776	2774.31	2775.31	3	-0.0005264	-0.1897	5716.72	35973.7	23884.6	12	36	true
WT sample	Uncharacterized protein OS=Emericella nidulans (strain FGSC A4 / ATCC 38163 / CBS 112.46 / NRRL 194 / M139) OX=227321 GN=AN8171.2 PE=4 SV=1	A0A1U8QVC3_EMENI	AN8171	UniProt_Aspergillus_Nidulans_txid162425_20191106.fasta	102623	1	1	1	5	0.0271	possibly correct	true	IYVPPAVEVEGQsDDPDATDLLVPR	R	D	0.984	33.9	29.2	33.9	2		s13: Phospho (+79.97)	925.778	2774.31	2775.31	3	0.006615	2.383	5784.73	65112.3	23911.6	12	36	true
WT sample	Uncharacterized protein OS=Emericella nidulans (strain FGSC A4 / ATCC 38163 / CBS 112.46 / NRRL 194 / M139) OX=227321 GN=AN8171.2 PE=4 SV=1	A0A1U8QVC3_EMENI	AN8171	UniProt_Aspergillus_Nidulans_txid162425_20191106.fasta	102623	1	1	1	5	0.0271	possibly correct	true	IYVPPAVEVEGQsDDPDATDLLVPR	R	D	0.997	57.6	29.2	53.1	2		s13: Phospho (+79.97)	925.776	2774.31	2775.31	3	0.0005722	0.2062	5751.97	429569	62817.3	12	36	true
WT sample	Uncharacterized protein OS=Emericella nidulans (strain FGSC A4 / ATCC 38163 / CBS 112.46 / NRRL 194 / M139) OX=227321 GN=AN8171.2 PE=4 SV=1	A0A1U8QVC3_EMENI	AN8171	UniProt_Aspergillus_Nidulans_txid162425_20191106.fasta	102623	1	1	1	5	0.0271	possibly correct	true	IYVPPAVEVEGQsDDPDATDLLVPR	R	D	0.997	71.8	29.1	62.5	2		s13: Phospho (+79.97)	925.777	2774.31	2775.31	3	0.00222	0.8	5749.83	521790	74379.1	12	36	true
WT sample	Uncharacterized protein OS=Emericella nidulans (strain FGSC A4 / ATCC 38163 / CBS 112.46 / NRRL 194 / M139) OX=227321 GN=ANIA_06560 PE=4 SV=1	Q5AYS0_EMENI	ANIA_06560	UniProt_Aspergillus_Nidulans_txid162425_20191106.fasta	49278	1	1	1	3	0.0305	possibly correct	true	KVTsPASQSGKPPK	K	V	0.997	43.2	25	0	2		s4: Phospho (+79.97)	497.924	1490.75	1491.76	3	-0.0004957	-0.3323	1954.82	584332	111748	60	73	true
WT sample	Uncharacterized protein OS=Emericella nidulans (strain FGSC A4 / ATCC 38163 / CBS 112.46 / NRRL 194 / M139) OX=227321 GN=ANIA_06560 PE=4 SV=1	Q5AYS0_EMENI	ANIA_06560	UniProt_Aspergillus_Nidulans_txid162425_20191106.fasta	49278	1	1	1	3	0.0305	possibly correct	true	KVtSPASQSGKPPK	K	V	0.997	43.2	25	0	2		t3: Phospho (+79.97)	497.924	1490.75	1491.76	3	-0.0004957	-0.3323	1954.82	584332	111748	60	73	true
WT sample	Uncharacterized protein OS=Emericella nidulans (strain FGSC A4 / ATCC 38163 / CBS 112.46 / NRRL 194 / M139) OX=227321 GN=ANIA_06560 PE=4 SV=1	Q5AYS0_EMENI	ANIA_06560	UniProt_Aspergillus_Nidulans_txid162425_20191106.fasta	49278	1	1	1	3	0.0305	possibly correct	true	KVTsPASQSGKPPK	K	V	0.997	52.6	25	52.6	2		s4: Phospho (+79.97)	497.924	1490.75	1491.76	3	-0.0003126	-0.2095	1953.03	373527	100540	60	73	true
WT sample	Uncharacterized protein OS=Emericella nidulans (strain FGSC A4 / ATCC 38163 / CBS 112.46 / NRRL 194 / M139) OX=227321 GN=AN3754.2 PE=4 SV=1	Q5B6S6_EMENI	AN3754	UniProt_Aspergillus_Nidulans_txid162425_20191106.fasta	249281	1	7	9	20	0.0354	possibly correct	true	ASsPAPGDHIIQSGTASR	R	R	0.923	24.3	27.5	19.5	2		s3: Phospho (+79.97)	611.283	1830.83	1831.83	3	0.002211	1.207	3161	181532	134384	223	240	true
WT sample	Uncharacterized protein OS=Emericella nidulans (strain FGSC A4 / ATCC 38163 / CBS 112.46 / NRRL 194 / M139) OX=227321 GN=AN3754.2 PE=4 SV=1	Q5B6S6_EMENI	AN3754	UniProt_Aspergillus_Nidulans_txid162425_20191106.fasta	249281	1	7	9	20	0.0354	possibly correct	true	ASsPAPGDHIIQSGTASR	R	R	0.932	26.5	27.5	25.5	2		s3: Phospho (+79.97)	916.422	1830.83	1831.83	2	0.002408	1.314	3174.1	219158	48388.9	223	240	true
WT sample	Uncharacterized protein OS=Emericella nidulans (strain FGSC A4 / ATCC 38163 / CBS 112.46 / NRRL 194 / M139) OX=227321 GN=AN3754.2 PE=4 SV=1	Q5B6S6_EMENI	AN3754	UniProt_Aspergillus_Nidulans_txid162425_20191106.fasta	249281	1	7	9	20	0.0354	possibly correct	true	ASsPAPGDHIIQSGTASR	R	R	0.99	34.6	27.5	34.6	2		s3: Phospho (+79.97)	611.282	1830.83	1831.83	3	-0.0009017	-0.4923	3162.78	301057	163307	223	240	true
WT sample	Uncharacterized protein OS=Emericella nidulans (strain FGSC A4 / ATCC 38163 / CBS 112.46 / NRRL 194 / M139) OX=227321 GN=AN3754.2 PE=4 SV=1	Q5B6S6_EMENI	AN3754	UniProt_Aspergillus_Nidulans_txid162425_20191106.fasta	249281	1	7	9	20	0.0354	possibly correct	true	DKLsFENLTSR	R	T	0.912	23.6	25.8	20.2	2		s4: Phospho (+79.97)	695.324	1388.63	1389.64	2	-0.0004049	-0.2914	4298.79	425758	153790	797	807	true
WT sample	Uncharacterized protein OS=Emericella nidulans (strain FGSC A4 / ATCC 38163 / CBS 112.46 / NRRL 194 / M139) OX=227321 GN=AN3754.2 PE=4 SV=1	Q5B6S6_EMENI	AN3754	UniProt_Aspergillus_Nidulans_txid162425_20191106.fasta	249281	1	7	9	20	0.0354	possibly correct	true	DKLsFENLTSR	R	T	0.938	25.2	25.8	10.4	2		s4: Phospho (+79.97)	695.324	1388.63	1389.64	2	-0.0004049	-0.2914	4298.92	425758	30419.3	797	807	true
WT sample	Uncharacterized protein OS=Emericella nidulans (strain FGSC A4 / ATCC 38163 / CBS 112.46 / NRRL 194 / M139) OX=227321 GN=AN3754.2 PE=4 SV=1	Q5B6S6_EMENI	AN3754	UniProt_Aspergillus_Nidulans_txid162425_20191106.fasta	249281	1	7	9	20	0.0354	possibly correct	true	DKLsFENLTSR	R	T	0.949	24.6	25.7	22.3	2		s4: Phospho (+79.97)	463.885	1388.63	1389.64	3	0.0005887	0.4237	4302.63	751639	193055	797	807	true
WT sample	Uncharacterized protein OS=Emericella nidulans (strain FGSC A4 / ATCC 38163 / CBS 112.46 / NRRL 194 / M139) OX=227321 GN=AN3754.2 PE=4 SV=1	Q5B6S6_EMENI	AN3754	UniProt_Aspergillus_Nidulans_txid162425_20191106.fasta	249281	1	7	9	20	0.0354	possibly correct	true	DKLsFENLTSR	R	T	0.956	25.2	25.7	23.3	2		s4: Phospho (+79.97)	463.885	1388.63	1389.64	3	0.0006803	0.4895	4300.7	381423	135552	797	807	true
WT sample	Uncharacterized protein OS=Emericella nidulans (strain FGSC A4 / ATCC 38163 / CBS 112.46 / NRRL 194 / M139) OX=227321 GN=AN3754.2 PE=4 SV=1	Q5B6S6_EMENI	AN3754	UniProt_Aspergillus_Nidulans_txid162425_20191106.fasta	249281	1	7	9	20	0.0354	possibly correct	true	DKLsFENLTSR	R	T	0.99	33.7	25.8	22.4	2		s4: Phospho (+79.97)	695.325	1388.64	1389.64	2	0.001426	1.026	4300.5	798623	41845	797	807	true
WT sample	Uncharacterized protein OS=Emericella nidulans (strain FGSC A4 / ATCC 38163 / CBS 112.46 / NRRL 194 / M139) OX=227321 GN=AN3754.2 PE=4 SV=1	Q5B6S6_EMENI	AN3754	UniProt_Aspergillus_Nidulans_txid162425_20191106.fasta	249281	1	7	9	20	0.0354	possibly correct	true	DKLsFENLTSR	R	T	0.997	39.7	25.8	33.8	2		s4: Phospho (+79.97)	695.325	1388.64	1389.64	2	0.001426	1.026	4300.4	798623	215251	797	807	true
WT sample	Uncharacterized protein OS=Emericella nidulans (strain FGSC A4 / ATCC 38163 / CBS 112.46 / NRRL 194 / M139) OX=227321 GN=AN3754.2 PE=4 SV=1	Q5B6S6_EMENI	AN3754	UniProt_Aspergillus_Nidulans_txid162425_20191106.fasta	249281	1	7	9	20	0.0354	possibly correct	true	FsIHDLR	R	A	0.9	25	25	11.8	2		s2: Phospho (+79.97)	484.224	966.432	967.44	2	-3.263e-05	-0.03373	4195.26	495737	9944.51	953	959	true
WT sample	Uncharacterized protein OS=Emericella nidulans (strain FGSC A4 / ATCC 38163 / CBS 112.46 / NRRL 194 / M139) OX=227321 GN=AN3754.2 PE=4 SV=1	Q5B6S6_EMENI	AN3754	UniProt_Aspergillus_Nidulans_txid162425_20191106.fasta	249281	1	7	9	20	0.0354	possibly correct	true	FsIHDLR	R	A	0.9	26.6	25	18.6	2		s2: Phospho (+79.97)	484.223	966.432	967.44	2	-0.0002157	-0.223	4193.26	653951	90529.2	953	959	true
WT sample	Uncharacterized protein OS=Emericella nidulans (strain FGSC A4 / ATCC 38163 / CBS 112.46 / NRRL 194 / M139) OX=227321 GN=AN3754.2 PE=4 SV=1	Q5B6S6_EMENI	AN3754	UniProt_Aspergillus_Nidulans_txid162425_20191106.fasta	249281	1	7	9	20	0.0354	possibly correct	true	FsIHDLR	R	A	0.9	26.6	25	16.2	2		s2: Phospho (+79.97)	484.224	966.432	967.44	2	-3.263e-05	-0.03373	4195.13	495737	85772.5	953	959	true
WT sample	Uncharacterized protein OS=Emericella nidulans (strain FGSC A4 / ATCC 38163 / CBS 112.46 / NRRL 194 / M139) OX=227321 GN=AN3754.2 PE=4 SV=1	Q5B6S6_EMENI	AN3754	UniProt_Aspergillus_Nidulans_txid162425_20191106.fasta	249281	1	7	9	20	0.0354	possibly correct	true	HRADsAFSTR	R	I	0.997	43.5	25	42.6	2		s5: Phospho (+79.97)	409.847	1226.52	1227.53	3	6.953e-06	0.005665	2434.53	1029270	251299	1742	1751	true
WT sample	Uncharacterized protein OS=Emericella nidulans (strain FGSC A4 / ATCC 38163 / CBS 112.46 / NRRL 194 / M139) OX=227321 GN=AN3754.2 PE=4 SV=1	Q5B6S6_EMENI	AN3754	UniProt_Aspergillus_Nidulans_txid162425_20191106.fasta	249281	1	7	9	20	0.0354	possibly correct	true	HRADsAFSTR	R	I	0.997	44	25	41.6	2		s5: Phospho (+79.97)	409.847	1226.52	1227.53	3	6.953e-06	0.005665	2434.69	1029270	19776	1742	1751	true
WT sample	Uncharacterized protein OS=Emericella nidulans (strain FGSC A4 / ATCC 38163 / CBS 112.46 / NRRL 194 / M139) OX=227321 GN=AN3754.2 PE=4 SV=1	Q5B6S6_EMENI	AN3754	UniProt_Aspergillus_Nidulans_txid162425_20191106.fasta	249281	1	7	9	20	0.0354	possibly correct	true	HRADsAFSTR	R	I	0.997	44.1	25	44.1	2		s5: Phospho (+79.97)	409.847	1226.52	1227.53	3	0.0005563	0.4532	2436.23	1313050	244301	1742	1751	true
WT sample	Uncharacterized protein OS=Emericella nidulans (strain FGSC A4 / ATCC 38163 / CBS 112.46 / NRRL 194 / M139) OX=227321 GN=AN3754.2 PE=4 SV=1	Q5B6S6_EMENI	AN3754	UniProt_Aspergillus_Nidulans_txid162425_20191106.fasta	249281	1	7	9	20	0.0354	possibly correct	true	HRADsAFSTR	R	I	0.997	49.1	25	47.1	2		s5: Phospho (+79.97)	409.847	1226.52	1227.53	3	0.0005563	0.4532	2436.34	1313050	19806.8	1742	1751	true
WT sample	Uncharacterized protein OS=Emericella nidulans (strain FGSC A4 / ATCC 38163 / CBS 112.46 / NRRL 194 / M139) OX=227321 GN=AN3754.2 PE=4 SV=1	Q5B6S6_EMENI	AN3754	UniProt_Aspergillus_Nidulans_txid162425_20191106.fasta	249281	1	7	9	20	0.0354	possibly correct	true	LPKPSPKsPR	R	D	0.99	32.3	25	25.1	2		s8: Phospho (+79.97)	396.216	1185.63	1186.63	3	0.0002528	0.213	2286.89	187660	58810.4	465	474	true
WT sample	Uncharacterized protein OS=Emericella nidulans (strain FGSC A4 / ATCC 38163 / CBS 112.46 / NRRL 194 / M139) OX=227321 GN=AN3754.2 PE=4 SV=1	Q5B6S6_EMENI	AN3754	UniProt_Aspergillus_Nidulans_txid162425_20191106.fasta	249281	1	7	9	20	0.0354	possibly correct	true	RPStVHSTSTR	R	A	0.996	38.3	25.9	38.3	2		t4: Phospho (+79.97)	436.874	1307.6	1308.61	3	0.0006578	0.5027	1484.63	379484	100907	1697	1707	true
WT sample	Uncharacterized protein OS=Emericella nidulans (strain FGSC A4 / ATCC 38163 / CBS 112.46 / NRRL 194 / M139) OX=227321 GN=AN3754.2 PE=4 SV=1	Q5B6S6_EMENI	AN3754	UniProt_Aspergillus_Nidulans_txid162425_20191106.fasta	249281	1	7	9	20	0.0354	possibly correct	true	SHsPTLPLETATR	R	I	0.944	24.7	26.3	20.5	2		s3: Phospho (+79.97)	497.24	1488.7	1489.7	3	0.001281	0.8598	3907.62	740787	177581	102	114	true
WT sample	Uncharacterized protein OS=Emericella nidulans (strain FGSC A4 / ATCC 38163 / CBS 112.46 / NRRL 194 / M139) OX=227321 GN=AN3754.2 PE=4 SV=1	Q5B6S6_EMENI	AN3754	UniProt_Aspergillus_Nidulans_txid162425_20191106.fasta	249281	1	7	9	20	0.0354	possibly correct	true	SHSPtLPLETATR	R	I	0.966	27.2	26.3	23.5	2		t5: Phospho (+79.97)	497.24	1488.7	1489.7	3	-0.000184	-0.1235	3905.57	838375	185588	102	114	true
WT sample	Uncharacterized protein OS=Emericella nidulans (strain FGSC A4 / ATCC 38163 / CBS 112.46 / NRRL 194 / M139) OX=227321 GN=AN6680.2 PE=4 SV=1	A0A1U8QL18_EMENI	AN6680	UniProt_Aspergillus_Nidulans_txid162425_20191106.fasta	54873.8	1	2	3	9	0.0429	possibly correct	true	SPsPAYTSR	R	T	0.963	26.6	25	11.9	2		s3: Phospho (+79.97)	523.221	1044.43	1045.43	2	0.0003728	0.3566	2139.79	420910	86093	434	442	true
WT sample	Uncharacterized protein OS=Emericella nidulans (strain FGSC A4 / ATCC 38163 / CBS 112.46 / NRRL 194 / M139) OX=227321 GN=AN6680.2 PE=4 SV=1	A0A1U8QL18_EMENI	AN6680	UniProt_Aspergillus_Nidulans_txid162425_20191106.fasta	54873.8	1	2	3	9	0.0429	possibly correct	true	sPSPAYTSR	R	T	0.974	28.2	25	15.1	2		s1: Phospho (+79.97)	523.221	1044.43	1045.43	2	0.0003728	0.3566	2173.88	1142800	137779	434	442	true
WT sample	Uncharacterized protein OS=Emericella nidulans (strain FGSC A4 / ATCC 38163 / CBS 112.46 / NRRL 194 / M139) OX=227321 GN=AN6680.2 PE=4 SV=1	A0A1U8QL18_EMENI	AN6680	UniProt_Aspergillus_Nidulans_txid162425_20191106.fasta	54873.8	1	2	3	9	0.0429	possibly correct	true	SPsPAYTSR	R	T	0.997	39.7	25	26.1	2		s3: Phospho (+79.97)	523.221	1044.43	1045.43	2	0.0001287	0.1231	2176.44	1046220	130664	434	442	true
WT sample	Uncharacterized protein OS=Emericella nidulans (strain FGSC A4 / ATCC 38163 / CBS 112.46 / NRRL 194 / M139) OX=227321 GN=AN6680.2 PE=4 SV=1	A0A1U8QL18_EMENI	AN6680	UniProt_Aspergillus_Nidulans_txid162425_20191106.fasta	54873.8	1	2	3	9	0.0429	possibly correct	true	TLsPDLNNHYGR	R	D	0.915	24	26	17.1	2		s3: Phospho (+79.97)	733.826	1465.64	1466.64	2	0.001247	0.8501	3406.48	1395070	27886.1	443	454	true
WT sample	Uncharacterized protein OS=Emericella nidulans (strain FGSC A4 / ATCC 38163 / CBS 112.46 / NRRL 194 / M139) OX=227321 GN=AN6680.2 PE=4 SV=1	A0A1U8QL18_EMENI	AN6680	UniProt_Aspergillus_Nidulans_txid162425_20191106.fasta	54873.8	1	2	3	9	0.0429	possibly correct	true	TLsPDLNNHYGR	R	D	0.995	37	26	0.53	2		s3: Phospho (+79.97)	489.553	1465.64	1466.64	3	0.001447	0.9866	3398.04	587539	202172	443	454	true
WT sample	Uncharacterized protein OS=Emericella nidulans (strain FGSC A4 / ATCC 38163 / CBS 112.46 / NRRL 194 / M139) OX=227321 GN=AN6680.2 PE=4 SV=1	A0A1U8QL18_EMENI	AN6680	UniProt_Aspergillus_Nidulans_txid162425_20191106.fasta	54873.8	1	2	3	9	0.0429	possibly correct	true	TLsPDLNNHYGR	R	D	0.996	37.7	26.1	37.7	2		s3: Phospho (+79.97)	489.553	1465.64	1466.64	3	0.0007146	0.4872	3399.74	705391	233532	443	454	true
WT sample	Uncharacterized protein OS=Emericella nidulans (strain FGSC A4 / ATCC 38163 / CBS 112.46 / NRRL 194 / M139) OX=227321 GN=AN6680.2 PE=4 SV=1	A0A1U8QL18_EMENI	AN6680	UniProt_Aspergillus_Nidulans_txid162425_20191106.fasta	54873.8	1	2	3	9	0.0429	possibly correct	true	TLsPDLNNHYGR	R	D	0.997	42.1	26	1.67	2		s3: Phospho (+79.97)	733.826	1465.64	1466.64	2	0.001247	0.8501	3406.38	1395070	212572	443	454	true
WT sample	Uncharacterized protein OS=Emericella nidulans (strain FGSC A4 / ATCC 38163 / CBS 112.46 / NRRL 194 / M139) OX=227321 GN=AN6680.2 PE=4 SV=1	A0A1U8QL18_EMENI	AN6680	UniProt_Aspergillus_Nidulans_txid162425_20191106.fasta	54873.8	1	2	3	9	0.0429	possibly correct	true	TLsPDLNNHYGR	R	D	0.997	51.4	26	45.3	2		s3: Phospho (+79.97)	733.826	1465.64	1466.64	2	0.001491	1.017	3408.37	1718060	235955	443	454	true
WT sample	Uncharacterized protein OS=Emericella nidulans (strain FGSC A4 / ATCC 38163 / CBS 112.46 / NRRL 194 / M139) OX=227321 GN=AN6680.2 PE=4 SV=1	A0A1U8QL18_EMENI	AN6680	UniProt_Aspergillus_Nidulans_txid162425_20191106.fasta	54873.8	1	2	3	9	0.0429	possibly correct	true	TLsPDLNNHYGR	R	D	0.997	52.6	26	37	2		s3: Phospho (+79.97)	733.826	1465.64	1466.64	2	0.001491	1.017	3408.44	1718060	31983	443	454	true
WT sample	Uncharacterized protein OS=Emericella nidulans (strain FGSC A4 / ATCC 38163 / CBS 112.46 / NRRL 194 / M139) OX=227321 GN=AN0631.2 PE=4 SV=1	A0A1U8QN42_EMENI	AN0631	UniProt_Aspergillus_Nidulans_txid162425_20191106.fasta	25064.7	0.986	1	1	2	0.0617	possibly correct	true	SsFSGPVSGANAIR	R	T	0.948	26.9	26.7	0.17	2		s2: Phospho (+79.97)	715.328	1428.64	1429.65	2	0.001408	0.9846	3851.94	962218	12442.5	44	57	true
WT sample	Uncharacterized protein OS=Emericella nidulans (strain FGSC A4 / ATCC 38163 / CBS 112.46 / NRRL 194 / M139) OX=227321 GN=AN0631.2 PE=4 SV=1	A0A1U8QN42_EMENI	AN0631	UniProt_Aspergillus_Nidulans_txid162425_20191106.fasta	25064.7	0.986	1	1	2	0.0617	possibly correct	true	SsFSGPVSGANAIR	R	T	0.997	49.6	26.7	49.6	2		s2: Phospho (+79.97)	715.328	1428.64	1429.65	2	0.001408	0.9846	3851.83	962218	229258	44	57	true
WT sample	Phospholipid-transporting ATPase OS=Emericella nidulans (strain FGSC A4 / ATCC 38163 / CBS 112.46 / NRRL 194 / M139) OX=227321 GN=AN6112.2 PE=3 SV=1	A0A1U8QYQ7_EMENI	AN6112	UniProt_Aspergillus_Nidulans_txid162425_20191106.fasta	151550	1	2	3	8	0.02	possibly correct	true	ADStVsEDGPPHAK	R	K	0.997	39.1	25	35.2	2		t4: Phospho (+79.97), s6: Phospho (+79.97)	785.795	1569.58	1570.58	2	0.0006464	0.4116	2364.1	160032	54366	186	199	true
WT sample	Phospholipid-transporting ATPase OS=Emericella nidulans (strain FGSC A4 / ATCC 38163 / CBS 112.46 / NRRL 194 / M139) OX=227321 GN=AN6112.2 PE=3 SV=1	A0A1U8QYQ7_EMENI	AN6112	UniProt_Aspergillus_Nidulans_txid162425_20191106.fasta	151550	1	2	3	8	0.02	possibly correct	true	ADsTVsEDGPPHAK	R	K	0.997	44.9	25	44.9	2		s3: Phospho (+79.97), s6: Phospho (+79.97)	785.795	1569.58	1570.58	2	0.001257	0.8002	2366.34	236020	52098.8	186	199	true
WT sample	Phospholipid-transporting ATPase OS=Emericella nidulans (strain FGSC A4 / ATCC 38163 / CBS 112.46 / NRRL 194 / M139) OX=227321 GN=AN6112.2 PE=3 SV=1	A0A1U8QYQ7_EMENI	AN6112	UniProt_Aspergillus_Nidulans_txid162425_20191106.fasta	151550	1	2	3	8	0.02	possibly correct	true	TYSQtSGLDNYQR	R	Y	0.968	28.4	26	0.06	2		t5: Phospho (+79.97)	806.836	1611.66	1612.66	2	0.0009871	0.6121	3202.68	569568	108412	103	115	true
WT sample	Phospholipid-transporting ATPase OS=Emericella nidulans (strain FGSC A4 / ATCC 38163 / CBS 112.46 / NRRL 194 / M139) OX=227321 GN=AN6112.2 PE=3 SV=1	A0A1U8QYQ7_EMENI	AN6112	UniProt_Aspergillus_Nidulans_txid162425_20191106.fasta	151550	1	2	3	8	0.02	possibly correct	true	TYsQTsGLDNYQR	R	Y	0.969	27.4	25	27	2		s3: Phospho (+79.97), s6: Phospho (+79.97)	846.819	1691.62	1692.63	2	-0.0001344	-0.07942	3295.65	366360	71697.9	103	115	true
WT sample	Phospholipid-transporting ATPase OS=Emericella nidulans (strain FGSC A4 / ATCC 38163 / CBS 112.46 / NRRL 194 / M139) OX=227321 GN=AN6112.2 PE=3 SV=1	A0A1U8QYQ7_EMENI	AN6112	UniProt_Aspergillus_Nidulans_txid162425_20191106.fasta	151550	1	2	3	8	0.02	possibly correct	true	TYsQTsGLDNYQR	R	Y	0.989	32.3	25	32.3	2		s3: Phospho (+79.97), s6: Phospho (+79.97)	846.819	1691.62	1692.63	2	0.001208	0.7139	3293.57	189086	68791.2	103	115	true
WT sample	Phospholipid-transporting ATPase OS=Emericella nidulans (strain FGSC A4 / ATCC 38163 / CBS 112.46 / NRRL 194 / M139) OX=227321 GN=AN6112.2 PE=3 SV=1	A0A1U8QYQ7_EMENI	AN6112	UniProt_Aspergillus_Nidulans_txid162425_20191106.fasta	151550	1	2	3	8	0.02	possibly correct	true	TYSQTsGLDNYQR	R	Y	0.997	40.8	25.9	40.8	2		s6: Phospho (+79.97)	806.836	1611.66	1612.66	2	0.0002547	0.1579	3195.01	544983	107544	103	115	true
WT sample	Phospholipid-transporting ATPase OS=Emericella nidulans (strain FGSC A4 / ATCC 38163 / CBS 112.46 / NRRL 194 / M139) OX=227321 GN=AN6112.2 PE=3 SV=1	A0A1U8QYQ7_EMENI	AN6112	UniProt_Aspergillus_Nidulans_txid162425_20191106.fasta	151550	1	2	3	8	0.02	possibly correct	true	TYsQTSGLDNYQR	R	Y	0.997	52.9	25.9	52.9	2		s3: Phospho (+79.97)	806.836	1611.66	1612.66	2	0.0006209	0.385	3348.74	598580	120064	103	115	true
WT sample	Phospholipid-transporting ATPase OS=Emericella nidulans (strain FGSC A4 / ATCC 38163 / CBS 112.46 / NRRL 194 / M139) OX=227321 GN=AN6112.2 PE=3 SV=1	A0A1U8QYQ7_EMENI	AN6112	UniProt_Aspergillus_Nidulans_txid162425_20191106.fasta	151550	1	2	3	8	0.02	possibly correct	true	TYsQTSGLDNYQR	R	Y	0.997	68	26.3	60.2	2		s3: Phospho (+79.97)	806.837	1611.66	1612.66	2	0.003306	2.05	3347.39	372412	108839	103	115	true
WT sample	Nuclear pore complex protein An-Ndc1 (Eurofung) OS=Emericella nidulans (strain FGSC A4 / ATCC 38163 / CBS 112.46 / NRRL 194 / M139) OX=227321 GN=ANIA_04417 PE=4 SV=1	C8V8S4_EMENI,Q5B4W3_EMENI	AN4417,ANIA_04417	UniProt_Aspergillus_Nidulans_txid162425_20191106.fasta	72217.9	1	3	3	5	0.0415	possibly correct	true	EGNIFAAsPR	K	S	0.936	24.5	25.2	23.6	2		s8: Phospho (+79.97)	571.255	1140.5	1141.5	2	-0.0001899	-0.1663	3663.64	380182	84200.5	408	417	true
WT sample	Nuclear pore complex protein An-Ndc1 (Eurofung) OS=Emericella nidulans (strain FGSC A4 / ATCC 38163 / CBS 112.46 / NRRL 194 / M139) OX=227321 GN=ANIA_04417 PE=4 SV=1	C8V8S4_EMENI,Q5B4W3_EMENI	AN4417,ANIA_04417	UniProt_Aspergillus_Nidulans_txid162425_20191106.fasta	72217.9	1	3	3	5	0.0415	possibly correct	true	LTDPVKEGNIFAAsPR	R	S	0.995	36.9	26.2	35.5	2		s14: Phospho (+79.97)	598.965	1793.87	1794.88	3	0.002299	1.281	4535.46	251072	84669.4	402	417	true
WT sample	Nuclear pore complex protein An-Ndc1 (Eurofung) OS=Emericella nidulans (strain FGSC A4 / ATCC 38163 / CBS 112.46 / NRRL 194 / M139) OX=227321 GN=ANIA_04417 PE=4 SV=1	C8V8S4_EMENI,Q5B4W3_EMENI	AN4417,ANIA_04417	UniProt_Aspergillus_Nidulans_txid162425_20191106.fasta	72217.9	1	3	3	5	0.0415	possibly correct	true	LTDPVKEGNIFAAsPR	R	S	0.997	42.6	26.2	42.6	2		s14: Phospho (+79.97)	598.965	1793.87	1794.88	3	0.002299	1.281	4537.38	323243	101779	402	417	true
WT sample	Nuclear pore complex protein An-Ndc1 (Eurofung) OS=Emericella nidulans (strain FGSC A4 / ATCC 38163 / CBS 112.46 / NRRL 194 / M139) OX=227321 GN=ANIA_04417 PE=4 SV=1	C8V8S4_EMENI,Q5B4W3_EMENI	AN4417,ANIA_04417	UniProt_Aspergillus_Nidulans_txid162425_20191106.fasta	72217.9	1	3	3	5	0.0415	possibly correct	true	SLGEsPDWTPK	R	A	0.937	24.3	25	18.3	2		s5: Phospho (+79.97)	648.779	1295.54	1296.55	2	-0.0001486	-0.1146	3855.04	329668	108742	435	445	true
WT sample	Nuclear pore complex protein An-Ndc1 (Eurofung) OS=Emericella nidulans (strain FGSC A4 / ATCC 38163 / CBS 112.46 / NRRL 194 / M139) OX=227321 GN=ANIA_04417 PE=4 SV=1	C8V8S4_EMENI,Q5B4W3_EMENI	AN4417,ANIA_04417	UniProt_Aspergillus_Nidulans_txid162425_20191106.fasta	72217.9	1	3	3	5	0.0415	possibly correct	true	SLGEsPDWTPK	R	A	0.982	30.1	25	24.6	2		s5: Phospho (+79.97)	648.779	1295.54	1296.55	2	-2.657e-05	-0.0205	3856.94	385774	113341	435	445	true
WT sample	GAT domain-containing protein OS=Emericella nidulans (strain FGSC A4 / ATCC 38163 / CBS 112.46 / NRRL 194 / M139) OX=227321 GN=ANIA_00777 PE=4 SV=1	C8VQV4_EMENI,Q5BFA3_EMENI	AN0777,ANIA_00777	UniProt_Aspergillus_Nidulans_txid162425_20191106.fasta	48676	1	2	3	7	0.0644	possibly correct	true	LLsNINK	R	R	0.897	22.1	25	5.71	2		s3: Phospho (+79.97)	441.228	880.442	881.449	2	-0.0003163	-0.3589	3961.42	417184	98687.2	4	10	true
WT sample	GAT domain-containing protein OS=Emericella nidulans (strain FGSC A4 / ATCC 38163 / CBS 112.46 / NRRL 194 / M139) OX=227321 GN=ANIA_00777 PE=4 SV=1	C8VQV4_EMENI,Q5BFA3_EMENI	AN0777,ANIA_00777	UniProt_Aspergillus_Nidulans_txid162425_20191106.fasta	48676	1	2	3	7	0.0644	possibly correct	true	LLsNINK	R	R	0.9	24.3	25	13.9	2		s3: Phospho (+79.97)	441.228	880.442	881.449	2	0.0003551	0.4028	3964.5	906866	125298	4	10	true
WT sample	GAT domain-containing protein OS=Emericella nidulans (strain FGSC A4 / ATCC 38163 / CBS 112.46 / NRRL 194 / M139) OX=227321 GN=ANIA_00777 PE=4 SV=1	C8VQV4_EMENI,Q5BFA3_EMENI	AN0777,ANIA_00777	UniProt_Aspergillus_Nidulans_txid162425_20191106.fasta	48676	1	2	3	7	0.0644	possibly correct	true	SQsPPLGEPVSPISPEATAHR	R	S	0.956	27.9	28.3	0	2		s3: Phospho (+79.97)	746.358	2236.05	2237.06	3	-0.0006172	-0.2759	4168	711924	153009	341	361	true
WT sample	GAT domain-containing protein OS=Emericella nidulans (strain FGSC A4 / ATCC 38163 / CBS 112.46 / NRRL 194 / M139) OX=227321 GN=ANIA_00777 PE=4 SV=1	C8VQV4_EMENI,Q5BFA3_EMENI	AN0777,ANIA_00777	UniProt_Aspergillus_Nidulans_txid162425_20191106.fasta	48676	1	2	3	7	0.0644	possibly correct	true	sQSPPLGEPVSPISPEATAHR	R	S	0.956	27.9	28.3	0	2		s1: Phospho (+79.97)	746.358	2236.05	2237.06	3	-0.0006172	-0.2759	4168	711924	153009	341	361	true
WT sample	GAT domain-containing protein OS=Emericella nidulans (strain FGSC A4 / ATCC 38163 / CBS 112.46 / NRRL 194 / M139) OX=227321 GN=ANIA_00777 PE=4 SV=1	C8VQV4_EMENI,Q5BFA3_EMENI	AN0777,ANIA_00777	UniProt_Aspergillus_Nidulans_txid162425_20191106.fasta	48676	1	2	3	7	0.0644	possibly correct	true	SQsPPLGEPVSPISPEATAHR	R	S	0.988	34.5	28.3	31.3	2		s3: Phospho (+79.97)	746.36	2236.06	2237.06	3	0.005059	2.261	4203.68	912850	271710	341	361	true
WT sample	GAT domain-containing protein OS=Emericella nidulans (strain FGSC A4 / ATCC 38163 / CBS 112.46 / NRRL 194 / M139) OX=227321 GN=ANIA_00777 PE=4 SV=1	C8VQV4_EMENI,Q5BFA3_EMENI	AN0777,ANIA_00777	UniProt_Aspergillus_Nidulans_txid162425_20191106.fasta	48676	1	2	3	7	0.0644	possibly correct	true	SQsPPLGEPVsPISPEATAHR	R	S	0.997	44.2	29.2	39	2		s3: Phospho (+79.97), s11: Phospho (+79.97)	773.014	2316.02	2317.03	3	0.0007027	0.3033	4014.55	686129	190204	341	361	true
WT sample	GAT domain-containing protein OS=Emericella nidulans (strain FGSC A4 / ATCC 38163 / CBS 112.46 / NRRL 194 / M139) OX=227321 GN=ANIA_00777 PE=4 SV=1	C8VQV4_EMENI,Q5BFA3_EMENI	AN0777,ANIA_00777	UniProt_Aspergillus_Nidulans_txid162425_20191106.fasta	48676	1	2	3	7	0.0644	possibly correct	true	SQsPPLGEPVSPISPEATAHR	R	S	0.997	50.9	28.3	1.32	2		s3: Phospho (+79.97)	746.358	2236.05	2237.06	3	-0.0006172	-0.2759	4169.72	573457	168393	341	361	true
WT sample	Mcp5_PH domain-containing protein OS=Emericella nidulans (strain FGSC A4 / ATCC 38163 / CBS 112.46 / NRRL 194 / M139) OX=227321 GN=AN5829.2 PE=4 SV=1	A0A1U8QU54_EMENI	AN5829	UniProt_Aspergillus_Nidulans_txid162425_20191106.fasta	140065	1	6	7	15	0.0761	possibly correct	true	AVLNEVAAAQAANsREPsINDAQDAGK	K	E	0.983	34.7	30.2	30.6	2		s14: Phospho (+79.97), s18: Phospho (+79.97)	957.427	2869.26	2870.27	3	-0.005906	-2.058	4091.07	444023	97210.3	217	243	true
WT sample	Mcp5_PH domain-containing protein OS=Emericella nidulans (strain FGSC A4 / ATCC 38163 / CBS 112.46 / NRRL 194 / M139) OX=227321 GN=AN5829.2 PE=4 SV=1	A0A1U8QU54_EMENI	AN5829	UniProt_Aspergillus_Nidulans_txid162425_20191106.fasta	140065	1	6	7	15	0.0761	possibly correct	true	RPsISQYLTHER	R	H	0.906	22.5	26.7	19.7	2		s3: Phospho (+79.97)	522.92	1565.74	1566.74	3	0.001636	1.044	4079.97	1394430	376558	890	901	true
WT sample	Mcp5_PH domain-containing protein OS=Emericella nidulans (strain FGSC A4 / ATCC 38163 / CBS 112.46 / NRRL 194 / M139) OX=227321 GN=AN5829.2 PE=4 SV=1	A0A1U8QU54_EMENI	AN5829	UniProt_Aspergillus_Nidulans_txid162425_20191106.fasta	140065	1	6	7	15	0.0761	possibly correct	true	RPsISQYLTHER	R	H	0.971	28.2	26.6	17.9	2		s3: Phospho (+79.97)	522.92	1565.74	1566.74	3	0.001819	1.161	4044.69	760247	16341.3	890	901	true
WT sample	Mcp5_PH domain-containing protein OS=Emericella nidulans (strain FGSC A4 / ATCC 38163 / CBS 112.46 / NRRL 194 / M139) OX=227321 GN=AN5829.2 PE=4 SV=1	A0A1U8QU54_EMENI	AN5829	UniProt_Aspergillus_Nidulans_txid162425_20191106.fasta	140065	1	6	7	15	0.0761	possibly correct	true	RPsISQYLTHER	R	H	0.984	31.4	26.6	1.91	2		s3: Phospho (+79.97)	522.919	1565.74	1566.74	3	0.0003545	0.2263	4043.13	420977	201515	890	901	true
WT sample	Mcp5_PH domain-containing protein OS=Emericella nidulans (strain FGSC A4 / ATCC 38163 / CBS 112.46 / NRRL 194 / M139) OX=227321 GN=AN5829.2 PE=4 SV=1	A0A1U8QU54_EMENI	AN5829	UniProt_Aspergillus_Nidulans_txid162425_20191106.fasta	140065	1	6	7	15	0.0761	possibly correct	true	RPsISQYLTHER	R	H	0.997	40.3	26.6	39.3	2		s3: Phospho (+79.97)	522.92	1565.74	1566.74	3	0.001819	1.161	4044.56	760247	247912	890	901	true
WT sample	Mcp5_PH domain-containing protein OS=Emericella nidulans (strain FGSC A4 / ATCC 38163 / CBS 112.46 / NRRL 194 / M139) OX=227321 GN=AN5829.2 PE=4 SV=1	A0A1U8QU54_EMENI	AN5829	UniProt_Aspergillus_Nidulans_txid162425_20191106.fasta	140065	1	6	7	15	0.0761	possibly correct	true	sFGGDRDNWEGR	R	N	0.896	20.4	25	16.8	2		s1: Phospho (+79.97)	492.529	1474.56	1475.57	3	0.001063	0.7201	3324.77	609023	238610	935	946	true
WT sample	Mcp5_PH domain-containing protein OS=Emericella nidulans (strain FGSC A4 / ATCC 38163 / CBS 112.46 / NRRL 194 / M139) OX=227321 GN=AN5829.2 PE=4 SV=1	A0A1U8QU54_EMENI	AN5829	UniProt_Aspergillus_Nidulans_txid162425_20191106.fasta	140065	1	6	7	15	0.0761	possibly correct	true	sFGGDRDNWEGR	R	N	0.9	20.6	25	15.4	2		s1: Phospho (+79.97)	492.528	1474.56	1475.57	3	5.554e-05	0.03764	3322.89	455899	199126	935	946	true
WT sample	Mcp5_PH domain-containing protein OS=Emericella nidulans (strain FGSC A4 / ATCC 38163 / CBS 112.46 / NRRL 194 / M139) OX=227321 GN=AN5829.2 PE=4 SV=1	A0A1U8QU54_EMENI	AN5829	UniProt_Aspergillus_Nidulans_txid162425_20191106.fasta	140065	1	6	7	15	0.0761	possibly correct	true	SFsSQNTIPSVR	R	S	0.997	56.4	25.3	49.3	2		s3: Phospho (+79.97)	701.823	1401.63	1402.64	2	0.00181	1.29	3855.72	826105	139863	1165	1176	true
WT sample	Mcp5_PH domain-containing protein OS=Emericella nidulans (strain FGSC A4 / ATCC 38163 / CBS 112.46 / NRRL 194 / M139) OX=227321 GN=AN5829.2 PE=4 SV=1	A0A1U8QU54_EMENI	AN5829	UniProt_Aspergillus_Nidulans_txid162425_20191106.fasta	140065	1	6	7	15	0.0761	possibly correct	true	SFsSQNTIPSVR	R	S	0.997	63.6	25.3	55.9	2		s3: Phospho (+79.97)	701.823	1401.63	1402.64	2	0.002542	1.812	3858.04	851831	128531	1165	1176	true
WT sample	Mcp5_PH domain-containing protein OS=Emericella nidulans (strain FGSC A4 / ATCC 38163 / CBS 112.46 / NRRL 194 / M139) OX=227321 GN=AN5829.2 PE=4 SV=1	A0A1U8QU54_EMENI	AN5829	UniProt_Aspergillus_Nidulans_txid162425_20191106.fasta	140065	1	6	7	15	0.0761	possibly correct	true	SsSDAAAGLSSHSR	R	G	0.982	29.9	25	0	2		s2: Phospho (+79.97)	706.794	1411.57	1412.58	2	0.0004144	0.2934	2410.95	130575	3301.69	1177	1190	true
WT sample	Mcp5_PH domain-containing protein OS=Emericella nidulans (strain FGSC A4 / ATCC 38163 / CBS 112.46 / NRRL 194 / M139) OX=227321 GN=AN5829.2 PE=4 SV=1	A0A1U8QU54_EMENI	AN5829	UniProt_Aspergillus_Nidulans_txid162425_20191106.fasta	140065	1	6	7	15	0.0761	possibly correct	true	sSSDAAAGLSSHSR	R	G	0.982	29.9	25	0	2		s1: Phospho (+79.97)	706.794	1411.57	1412.58	2	0.0004144	0.2934	2410.95	130575	3301.69	1177	1190	true
WT sample	Mcp5_PH domain-containing protein OS=Emericella nidulans (strain FGSC A4 / ATCC 38163 / CBS 112.46 / NRRL 194 / M139) OX=227321 GN=AN5829.2 PE=4 SV=1	A0A1U8QU54_EMENI	AN5829	UniProt_Aspergillus_Nidulans_txid162425_20191106.fasta	140065	1	6	7	15	0.0761	possibly correct	true	SSsDAAAGLSSHSR	R	G	0.997	65.5	25	53.8	2		s3: Phospho (+79.97)	706.794	1411.57	1412.58	2	0.0005365	0.3798	2412.91	222886	60320.2	1177	1190	true
WT sample	Mcp5_PH domain-containing protein OS=Emericella nidulans (strain FGSC A4 / ATCC 38163 / CBS 112.46 / NRRL 194 / M139) OX=227321 GN=AN5829.2 PE=4 SV=1	A0A1U8QU54_EMENI	AN5829	UniProt_Aspergillus_Nidulans_txid162425_20191106.fasta	140065	1	6	7	15	0.0761	possibly correct	true	SSsDAAAGLSSHSR	R	G	0.997	70.5	25	63.6	2		s3: Phospho (+79.97)	706.794	1411.57	1412.58	2	0.0004144	0.2934	2410.8	130575	53589.4	1177	1190	true
WT sample	Mcp5_PH domain-containing protein OS=Emericella nidulans (strain FGSC A4 / ATCC 38163 / CBS 112.46 / NRRL 194 / M139) OX=227321 GN=AN5829.2 PE=4 SV=1	A0A1U8QU54_EMENI	AN5829	UniProt_Aspergillus_Nidulans_txid162425_20191106.fasta	140065	1	6	7	15	0.0761	possibly correct	true	SSSLFAGFEQTsDDEADAPR	R	D	0.91	23.9	27.8	18.8	2		s12: Phospho (+79.97)	737.303	2208.89	2209.89	3	0.002471	1.118	5138.69	109674	43608.4	646	665	true
WT sample	Mcp5_PH domain-containing protein OS=Emericella nidulans (strain FGSC A4 / ATCC 38163 / CBS 112.46 / NRRL 194 / M139) OX=227321 GN=AN5829.2 PE=4 SV=1	A0A1U8QU54_EMENI	AN5829	UniProt_Aspergillus_Nidulans_txid162425_20191106.fasta	140065	1	6	7	15	0.0761	possibly correct	true	SSSLFAGFEQTsDDEADAPR	R	D	0.98	32.1	27.6	32.1	2		s12: Phospho (+79.97)	1105.45	2208.88	2209.89	2	-0.003558	-1.61	5139.7	60921.2	24256.7	646	665	true
WT sample	HSF_DOMAIN domain-containing protein OS=Emericella nidulans (strain FGSC A4 / ATCC 38163 / CBS 112.46 / NRRL 194 / M139) OX=227321 GN=ANIA_08035 PE=3 SV=1	Q5AUJ5_EMENI	ANIA_08035	UniProt_Aspergillus_Nidulans_txid162425_20191106.fasta	86317.6	1	3	3	8	0.0576	possibly correct	true	AATLsPAATAYDR	R	S	0.982	30.5	25.6	21.9	2		s5: Phospho (+79.97)	694.317	1386.62	1387.63	2	0.001867	1.346	3399.68	728997	7691.5	447	459	true
WT sample	HSF_DOMAIN domain-containing protein OS=Emericella nidulans (strain FGSC A4 / ATCC 38163 / CBS 112.46 / NRRL 194 / M139) OX=227321 GN=ANIA_08035 PE=3 SV=1	Q5AUJ5_EMENI	ANIA_08035	UniProt_Aspergillus_Nidulans_txid162425_20191106.fasta	86317.6	1	3	3	8	0.0576	possibly correct	true	AATLsPAATAYDR	R	S	0.987	32.1	25.6	24	2		s5: Phospho (+79.97)	694.317	1386.62	1387.63	2	0.001867	1.346	3398.24	527408	6725.07	447	459	true
WT sample	HSF_DOMAIN domain-containing protein OS=Emericella nidulans (strain FGSC A4 / ATCC 38163 / CBS 112.46 / NRRL 194 / M139) OX=227321 GN=ANIA_08035 PE=3 SV=1	Q5AUJ5_EMENI	ANIA_08035	UniProt_Aspergillus_Nidulans_txid162425_20191106.fasta	86317.6	1	3	3	8	0.0576	possibly correct	true	AATLsPAATAYDR	R	S	0.997	49	25.6	40.7	2		s5: Phospho (+79.97)	694.317	1386.62	1387.63	2	0.001867	1.346	3399.54	728997	145925	447	459	true
WT sample	HSF_DOMAIN domain-containing protein OS=Emericella nidulans (strain FGSC A4 / ATCC 38163 / CBS 112.46 / NRRL 194 / M139) OX=227321 GN=ANIA_08035 PE=3 SV=1	Q5AUJ5_EMENI	ANIA_08035	UniProt_Aspergillus_Nidulans_txid162425_20191106.fasta	86317.6	1	3	3	8	0.0576	possibly correct	true	AATLsPAATAYDR	R	S	0.997	50.3	25.6	42.1	2		s5: Phospho (+79.97)	694.317	1386.62	1387.63	2	0.001867	1.346	3398.1	527408	134096	447	459	true
WT sample	HSF_DOMAIN domain-containing protein OS=Emericella nidulans (strain FGSC A4 / ATCC 38163 / CBS 112.46 / NRRL 194 / M139) OX=227321 GN=ANIA_08035 PE=3 SV=1	Q5AUJ5_EMENI	ANIA_08035	UniProt_Aspergillus_Nidulans_txid162425_20191106.fasta	86317.6	1	3	3	8	0.0576	possibly correct	true	QLsLVAQQPSLPK	R	D	0.997	39.5	25	28.5	2		s3: Phospho (+79.97)	744.895	1487.78	1488.78	2	0.001117	0.7505	4577.14	198303	3130.13	300	312	true
WT sample	HSF_DOMAIN domain-containing protein OS=Emericella nidulans (strain FGSC A4 / ATCC 38163 / CBS 112.46 / NRRL 194 / M139) OX=227321 GN=ANIA_08035 PE=3 SV=1	Q5AUJ5_EMENI	ANIA_08035	UniProt_Aspergillus_Nidulans_txid162425_20191106.fasta	86317.6	1	3	3	8	0.0576	possibly correct	true	QLsLVAQQPSLPK	R	D	0.997	50.9	25	45.4	2		s3: Phospho (+79.97)	744.895	1487.78	1488.78	2	0.001117	0.7505	4576.99	198303	60853.7	300	312	true
WT sample	HSF_DOMAIN domain-containing protein OS=Emericella nidulans (strain FGSC A4 / ATCC 38163 / CBS 112.46 / NRRL 194 / M139) OX=227321 GN=ANIA_08035 PE=3 SV=1	Q5AUJ5_EMENI	ANIA_08035	UniProt_Aspergillus_Nidulans_txid162425_20191106.fasta	86317.6	1	3	3	8	0.0576	possibly correct	true	QTSTSQSGQVEEVFDNNsPR	R	S	0.997	42.5	27.4	42.5	2		s18: Phospho (+79.97)	763.993	2288.96	2289.96	3	0.003877	1.693	3870.79	420058	125017	468	487	true
WT sample	HSF_DOMAIN domain-containing protein OS=Emericella nidulans (strain FGSC A4 / ATCC 38163 / CBS 112.46 / NRRL 194 / M139) OX=227321 GN=ANIA_08035 PE=3 SV=1	Q5AUJ5_EMENI	ANIA_08035	UniProt_Aspergillus_Nidulans_txid162425_20191106.fasta	86317.6	1	3	3	8	0.0576	possibly correct	true	QTSTSQSGQVEEVFDNNsPR	R	S	0.997	43.4	27.5	43.4	2		s18: Phospho (+79.97)	763.993	2288.96	2289.96	3	0.002961	1.293	3869.07	361308	108060	468	487	true
WT sample	Increased rDNA silencing protein 4 OS=Emericella nidulans (strain FGSC A4 / ATCC 38163 / CBS 112.46 / NRRL 194 / M139) OX=227321 GN=irs4 PE=3 SV=1	IRS4_EMENI	2875869	UniProt_Aspergillus_Nidulans_txid162425_20191106.fasta	60420	0.815	1	2	3	0.0181	possibly correct	true	KsPPPPPPQR	R	R	0.903	22.8	25.4	22.8	2		s2: Phospho (+79.97)	590.798	1179.58	1180.59	2	0.0002607	0.2208	1859.4	75428.1	19903.9	341	350	true
WT sample	Increased rDNA silencing protein 4 OS=Emericella nidulans (strain FGSC A4 / ATCC 38163 / CBS 112.46 / NRRL 194 / M139) OX=227321 GN=irs4 PE=3 SV=1	IRS4_EMENI	2875869	UniProt_Aspergillus_Nidulans_txid162425_20191106.fasta	60420	0.815	1	2	3	0.0181	possibly correct	true	KsPPPPPPQR	R	R	0.949	25.5	25.2	25.5	2		s2: Phospho (+79.97)	590.798	1179.58	1180.59	2	0.0008711	0.7378	1861.47	60909.8	19831.4	341	350	true
WT sample	Increased rDNA silencing protein 4 OS=Emericella nidulans (strain FGSC A4 / ATCC 38163 / CBS 112.46 / NRRL 194 / M139) OX=227321 GN=irs4 PE=3 SV=1	IRS4_EMENI	2875869	UniProt_Aspergillus_Nidulans_txid162425_20191106.fasta	60420	0.815	1	2	3	0.0181	possibly correct	true	KsPPPPPPQR	R	R	0.985	30.4	25.4	26.3	2		s2: Phospho (+79.97)	394.201	1179.58	1180.59	3	0.0002778	0.2353	1867.55	58290.5	33616.1	341	350	true
WT sample	Uncharacterized protein OS=Emericella nidulans (strain FGSC A4 / ATCC 38163 / CBS 112.46 / NRRL 194 / M139) OX=227321 GN=AN6864.2 PE=3 SV=1	A0A1U8QJB9_EMENI	AN6864	UniProt_Aspergillus_Nidulans_txid162425_20191106.fasta	56773.8	1	2	4	8	0.0278	possibly correct	true	RGSAQtVPQAEEVK	R	K	0.915	24.7	26.7	0	2		t6: Phospho (+79.97)	790.377	1578.74	1579.75	2	-0.0001934	-0.1224	2766.22	405539	14877.4	134	147	true
WT sample	Uncharacterized protein OS=Emericella nidulans (strain FGSC A4 / ATCC 38163 / CBS 112.46 / NRRL 194 / M139) OX=227321 GN=AN6864.2 PE=3 SV=1	A0A1U8QJB9_EMENI	AN6864	UniProt_Aspergillus_Nidulans_txid162425_20191106.fasta	56773.8	1	2	4	8	0.0278	possibly correct	true	RGsAQTVPQAEEVK	R	K	0.915	24.7	26.7	0	2		s3: Phospho (+79.97)	790.377	1578.74	1579.75	2	-0.0001934	-0.1224	2766.22	405539	14877.4	134	147	true
WT sample	Uncharacterized protein OS=Emericella nidulans (strain FGSC A4 / ATCC 38163 / CBS 112.46 / NRRL 194 / M139) OX=227321 GN=AN6864.2 PE=3 SV=1	A0A1U8QJB9_EMENI	AN6864	UniProt_Aspergillus_Nidulans_txid162425_20191106.fasta	56773.8	1	2	4	8	0.0278	possibly correct	true	RGsAQTVPQAEEVK	R	K	0.997	50.4	26.7	46.9	2		s3: Phospho (+79.97)	790.377	1578.74	1579.75	2	-0.0001934	-0.1224	2766.07	405539	92474.2	134	147	true
WT sample	Uncharacterized protein OS=Emericella nidulans (strain FGSC A4 / ATCC 38163 / CBS 112.46 / NRRL 194 / M139) OX=227321 GN=AN6864.2 PE=3 SV=1	A0A1U8QJB9_EMENI	AN6864	UniProt_Aspergillus_Nidulans_txid162425_20191106.fasta	56773.8	1	2	4	8	0.0278	possibly correct	true	RGsAQTVPQAEEVKK	R	K	0.901	19.9	26.3	18.6	2		s3: Phospho (+79.97)	427.716	1706.83	1707.84	4	-0.0007378	-0.432	2546.38	231489	186806	134	148	true
WT sample	Uncharacterized protein OS=Emericella nidulans (strain FGSC A4 / ATCC 38163 / CBS 112.46 / NRRL 194 / M139) OX=227321 GN=AN6864.2 PE=3 SV=1	A0A1U8QJB9_EMENI	AN6864	UniProt_Aspergillus_Nidulans_txid162425_20191106.fasta	56773.8	1	2	4	8	0.0278	possibly correct	true	RGsAQTVPQAEEVKK	R	K	0.905	23.7	26.2	15.2	2		s3: Phospho (+79.97)	854.426	1706.84	1707.84	2	0.001486	0.8703	2548.2	259747	55926	134	148	true
WT sample	Uncharacterized protein OS=Emericella nidulans (strain FGSC A4 / ATCC 38163 / CBS 112.46 / NRRL 194 / M139) OX=227321 GN=AN6864.2 PE=3 SV=1	A0A1U8QJB9_EMENI	AN6864	UniProt_Aspergillus_Nidulans_txid162425_20191106.fasta	56773.8	1	2	4	8	0.0278	possibly correct	true	RGsAQTVPQAEEVKK	R	K	0.927	23.2	26	21.1	2		s3: Phospho (+79.97)	569.954	1706.84	1707.84	3	0.003426	2.006	2537.24	180154	248564	134	148	true
WT sample	Uncharacterized protein OS=Emericella nidulans (strain FGSC A4 / ATCC 38163 / CBS 112.46 / NRRL 194 / M139) OX=227321 GN=AN6864.2 PE=3 SV=1	A0A1U8QJB9_EMENI	AN6864	UniProt_Aspergillus_Nidulans_txid162425_20191106.fasta	56773.8	1	2	4	8	0.0278	possibly correct	true	RGsAQTVPQAEEVKK	R	K	0.931	21.3	26.2	21.3	2		s3: Phospho (+79.97)	427.716	1706.84	1707.84	4	0.0001167	0.0683	2548.06	274054	209506	134	148	true
WT sample	Uncharacterized protein OS=Emericella nidulans (strain FGSC A4 / ATCC 38163 / CBS 112.46 / NRRL 194 / M139) OX=227321 GN=AN6864.2 PE=3 SV=1	A0A1U8QJB9_EMENI	AN6864	UniProt_Aspergillus_Nidulans_txid162425_20191106.fasta	56773.8	1	2	4	8	0.0278	possibly correct	true	RGsAQTVPQAEEVKK	R	K	0.997	39	26.2	36	2		s3: Phospho (+79.97)	569.953	1706.84	1707.84	3	0.0004963	0.2906	2540.58	2012360	650247	134	148	true
WT sample	G-patch domain-containing protein OS=Emericella nidulans (strain FGSC A4 / ATCC 38163 / CBS 112.46 / NRRL 194 / M139) OX=227321 GN=AN5578.2 PE=4 SV=1	A0A1U8QJQ1_EMENI	AN5578	UniProt_Aspergillus_Nidulans_txid162425_20191106.fasta	87247.5	0.979	1	2	5	0.0231	possibly correct	true	STHPAPQsPQPSSINSGR	K	T	0.956	27.5	27.9	18.6	2		s8: Phospho (+79.97)	643.294	1926.86	1927.87	3	0.0006728	0.349	2587.95	2463770	630758	669	686	true
WT sample	G-patch domain-containing protein OS=Emericella nidulans (strain FGSC A4 / ATCC 38163 / CBS 112.46 / NRRL 194 / M139) OX=227321 GN=AN5578.2 PE=4 SV=1	A0A1U8QJQ1_EMENI	AN5578	UniProt_Aspergillus_Nidulans_txid162425_20191106.fasta	87247.5	0.979	1	2	5	0.0231	possibly correct	true	STHPAPQsPQPSSINSGR	K	T	0.961	28.1	27.9	27.5	2		s8: Phospho (+79.97)	643.293	1926.86	1927.87	3	-0.0004259	-0.2209	2586.31	1279880	445106	669	686	true
WT sample	G-patch domain-containing protein OS=Emericella nidulans (strain FGSC A4 / ATCC 38163 / CBS 112.46 / NRRL 194 / M139) OX=227321 GN=AN5578.2 PE=4 SV=1	A0A1U8QJQ1_EMENI	AN5578	UniProt_Aspergillus_Nidulans_txid162425_20191106.fasta	87247.5	0.979	1	2	5	0.0231	possibly correct	true	STHPAPQsPQPSSINSGR	K	T	0.963	29.6	27.9	25.6	2		s8: Phospho (+79.97)	964.437	1926.86	1927.87	2	0.0009914	0.5142	2593.08	325733	11329.3	669	686	true
WT sample	G-patch domain-containing protein OS=Emericella nidulans (strain FGSC A4 / ATCC 38163 / CBS 112.46 / NRRL 194 / M139) OX=227321 GN=AN5578.2 PE=4 SV=1	A0A1U8QJQ1_EMENI	AN5578	UniProt_Aspergillus_Nidulans_txid162425_20191106.fasta	87247.5	0.979	1	2	5	0.0231	possibly correct	true	STHPAPQsPQPSSINSGR	K	T	0.967	30.1	27.9	30.1	2		s8: Phospho (+79.97)	964.437	1926.86	1927.87	2	0.0009914	0.5142	2592.94	325733	76993.7	669	686	true
WT sample	G-patch domain-containing protein OS=Emericella nidulans (strain FGSC A4 / ATCC 38163 / CBS 112.46 / NRRL 194 / M139) OX=227321 GN=AN5578.2 PE=4 SV=1	A0A1U8QJQ1_EMENI	AN5578	UniProt_Aspergillus_Nidulans_txid162425_20191106.fasta	87247.5	0.979	1	2	5	0.0231	possibly correct	true	STHPAPQsPQPSSINSGR	K	T	0.976	31.5	27.9	28.8	2		s8: Phospho (+79.97)	964.437	1926.86	1927.87	2	0.000381	0.1977	2590.94	303275	7888.11	669	686	true
WT sample	Uncharacterized protein OS=Emericella nidulans (strain FGSC A4 / ATCC 38163 / CBS 112.46 / NRRL 194 / M139) OX=227321 GN=ANIA_01431 PE=4 SV=1	Q5BDE9_EMENI	ANIA_01431	UniProt_Aspergillus_Nidulans_txid162425_20191106.fasta	33853.1	0.978	1	1	1	0.0251	possibly correct	true	VPsLSSFR	R	S	0.937	24.3	25	10.1	2		s3: Phospho (+79.97)	486.731	971.448	972.455	2	-0.0001569	-0.1614	4409.49	272983	7777.42	14	21	true
WT sample	Uncharacterized protein OS=Emericella nidulans (strain FGSC A4 / ATCC 38163 / CBS 112.46 / NRRL 194 / M139) OX=227321 GN=ANIA_04459 PE=4 SV=1	Q5B4S1_EMENI	ANIA_04459	UniProt_Aspergillus_Nidulans_txid162425_20191106.fasta	78832.3	1	3	3	5	0.0528	possibly correct	true	NLtLSTR	R	T	0.9	23.5	25	16.2	2		t3: Phospho (+79.97)	442.716	883.418	884.424	2	0.001136	1.284	3224.49	307226	87844.4	377	383	true
WT sample	Uncharacterized protein OS=Emericella nidulans (strain FGSC A4 / ATCC 38163 / CBS 112.46 / NRRL 194 / M139) OX=227321 GN=ANIA_04459 PE=4 SV=1	Q5B4S1_EMENI	ANIA_04459	UniProt_Aspergillus_Nidulans_txid162425_20191106.fasta	78832.3	1	3	3	5	0.0528	possibly correct	true	RQsHPDTLLSR	R	S	0.936	23.6	25.8	23.6	2		s3: Phospho (+79.97)	463.892	1388.66	1389.66	3	-0.0007626	-0.5488	2888.81	2008690	513733	404	414	true
WT sample	Uncharacterized protein OS=Emericella nidulans (strain FGSC A4 / ATCC 38163 / CBS 112.46 / NRRL 194 / M139) OX=227321 GN=ANIA_04459 PE=4 SV=1	Q5B4S1_EMENI	ANIA_04459	UniProt_Aspergillus_Nidulans_txid162425_20191106.fasta	78832.3	1	3	3	5	0.0528	possibly correct	true	RQsHPDTLLSR	R	S	0.949	24.8	25.9	22.6	2		s3: Phospho (+79.97)	463.893	1388.66	1389.66	3	0.0001529	0.1101	2890.95	2482550	453988	404	414	true
WT sample	Uncharacterized protein OS=Emericella nidulans (strain FGSC A4 / ATCC 38163 / CBS 112.46 / NRRL 194 / M139) OX=227321 GN=ANIA_04459 PE=4 SV=1	Q5B4S1_EMENI	ANIA_04459	UniProt_Aspergillus_Nidulans_txid162425_20191106.fasta	78832.3	1	3	3	5	0.0528	possibly correct	true	TsSPGPDTHQHEATTVNGSR	R	R	0.993	37.2	28.4	0	2		s2: Phospho (+79.97)	720.31	2157.91	2158.92	3	-4.277e-06	-0.001981	2250.22	233462	78890.5	384	403	true
WT sample	Uncharacterized protein OS=Emericella nidulans (strain FGSC A4 / ATCC 38163 / CBS 112.46 / NRRL 194 / M139) OX=227321 GN=ANIA_04459 PE=4 SV=1	Q5B4S1_EMENI	ANIA_04459	UniProt_Aspergillus_Nidulans_txid162425_20191106.fasta	78832.3	1	3	3	5	0.0528	possibly correct	true	tSSPGPDTHQHEATTVNGSR	R	R	0.993	37.2	28.4	0	2		t1: Phospho (+79.97)	720.31	2157.91	2158.92	3	-4.277e-06	-0.001981	2250.22	233462	78890.5	384	403	true
WT sample	Cnn_1N domain-containing protein OS=Emericella nidulans (strain FGSC A4 / ATCC 38163 / CBS 112.46 / NRRL 194 / M139) OX=227321 GN=ANIA_05575 PE=4 SV=1	Q5B1K5_EMENI	ANIA_05575	UniProt_Aspergillus_Nidulans_txid162425_20191106.fasta	100134	1	2	2	4	0.021	possibly correct	true	APsFLLEDSK	R	S	0.997	46	25.1	43.6	2		s3: Phospho (+79.97)	593.774	1185.53	1186.54	2	0.0009312	0.7848	4497.33	527581	65580.5	303	312	true
WT sample	Cnn_1N domain-containing protein OS=Emericella nidulans (strain FGSC A4 / ATCC 38163 / CBS 112.46 / NRRL 194 / M139) OX=227321 GN=ANIA_05575 PE=4 SV=1	Q5B1K5_EMENI	ANIA_05575	UniProt_Aspergillus_Nidulans_txid162425_20191106.fasta	100134	1	2	2	4	0.021	possibly correct	true	APsFLLEDSK	R	S	0.997	57	25.1	53.1	2		s3: Phospho (+79.97)	593.774	1185.53	1186.54	2	0.001053	0.8877	4495.42	420137	66608.4	303	312	true
WT sample	Cnn_1N domain-containing protein OS=Emericella nidulans (strain FGSC A4 / ATCC 38163 / CBS 112.46 / NRRL 194 / M139) OX=227321 GN=ANIA_05575 PE=4 SV=1	Q5B1K5_EMENI	ANIA_05575	UniProt_Aspergillus_Nidulans_txid162425_20191106.fasta	100134	1	2	2	4	0.021	possibly correct	true	RHsIDSAVR	R	E	0.996	37.7	25	27.5	2		s3: Phospho (+79.97)	374.18	1119.52	1120.53	3	0.001012	0.9033	2188.6	210283	72588.1	635	643	true
WT sample	Cnn_1N domain-containing protein OS=Emericella nidulans (strain FGSC A4 / ATCC 38163 / CBS 112.46 / NRRL 194 / M139) OX=227321 GN=ANIA_05575 PE=4 SV=1	Q5B1K5_EMENI	ANIA_05575	UniProt_Aspergillus_Nidulans_txid162425_20191106.fasta	100134	1	2	2	4	0.021	possibly correct	true	RHsIDSAVR	R	E	0.997	42	25	42	2		s3: Phospho (+79.97)	374.18	1119.52	1120.53	3	-0.0004527	-0.404	2190.82	294986	71422.2	635	643	true
WT sample	Uncharacterized protein OS=Emericella nidulans (strain FGSC A4 / ATCC 38163 / CBS 112.46 / NRRL 194 / M139) OX=227321 GN=AN0724.2 PE=4 SV=1	Q5BFF6_EMENI	AN0724	UniProt_Aspergillus_Nidulans_txid162425_20191106.fasta	150248	0.693	0	0	1	0.00812	possibly correct	true	NTsFDWNDTAR	R	G	0.954	25.7	25	19.9	2		s3: Phospho (+79.97)	703.773	1405.53	1406.54	2	0.001466	1.043	4026.56	911716	230226	783	793	true
WT sample	MFS transporter, putative (AFU_orthologue AFUA_2G15730) OS=Emericella nidulans (strain FGSC A4 / ATCC 38163 / CBS 112.46 / NRRL 194 / M139) OX=227321 GN=ANIA_10267 PE=4 SV=1	C8VMB3_EMENI	ANIA_10267	UniProt_Aspergillus_Nidulans_txid162425_20191106.fasta	61194.6	1	2	2	3	0.105	possibly correct	true	LQTDFGTVPDRFsEDDADEYNYNDEAQPK	K	F	0.997	44.8	30.4	42.6	2		s13: Phospho (+79.97)	1153.81	3458.42	3459.42	3	0.005269	1.523	4942.6	368343	50168.9	43	71	true
WT sample	MFS transporter, putative (AFU_orthologue AFUA_2G15730) OS=Emericella nidulans (strain FGSC A4 / ATCC 38163 / CBS 112.46 / NRRL 194 / M139) OX=227321 GN=ANIA_10267 PE=4 SV=1	C8VMB3_EMENI	ANIA_10267	UniProt_Aspergillus_Nidulans_txid162425_20191106.fasta	61194.6	1	2	2	3	0.105	possibly correct	true	LQTDFGTVPDRFsEDDADEYNYNDEAQPK	K	F	0.997	45.4	30.4	44.6	2		s13: Phospho (+79.97)	1153.81	3458.42	3459.42	3	0.005635	1.629	4938.97	190825	47516.2	43	71	true
WT sample	MFS transporter, putative (AFU_orthologue AFUA_2G15730) OS=Emericella nidulans (strain FGSC A4 / ATCC 38163 / CBS 112.46 / NRRL 194 / M139) OX=227321 GN=ANIA_10267 PE=4 SV=1	C8VMB3_EMENI	ANIA_10267	UniProt_Aspergillus_Nidulans_txid162425_20191106.fasta	61194.6	1	2	2	3	0.105	possibly correct	true	SLAGPASISSTSNDQYTPVSDGsVDEQSR	R	R	0.957	30	30.3	28	2		s23: Phospho (+79.97)	1012.44	3034.31	3035.31	3	0.003864	1.273	4130.75	197900	40424	6	34	true
WT sample	TRP_N domain-containing protein OS=Emericella nidulans (strain FGSC A4 / ATCC 38163 / CBS 112.46 / NRRL 194 / M139) OX=227321 GN=AN9146.2 PE=4 SV=1	A0A1U8QSF5_EMENI	AN9146	UniProt_Aspergillus_Nidulans_txid162425_20191106.fasta	125548	1	6	7	31	0.0608	possibly correct	true	IERPSsVGYVAQHR	R	T	0.946	26.1	27.5	0	2		s6: Phospho (+79.97)	560.274	1677.8	1678.81	3	0.001147	0.683	3237.06	2217680	51326.1	1078	1091	true
WT sample	TRP_N domain-containing protein OS=Emericella nidulans (strain FGSC A4 / ATCC 38163 / CBS 112.46 / NRRL 194 / M139) OX=227321 GN=AN9146.2 PE=4 SV=1	A0A1U8QSF5_EMENI	AN9146	UniProt_Aspergillus_Nidulans_txid162425_20191106.fasta	125548	1	6	7	31	0.0608	possibly correct	true	IERPsSVGYVAQHR	R	T	0.946	26.1	27.5	0	2		s5: Phospho (+79.97)	560.274	1677.8	1678.81	3	0.001147	0.683	3237.06	2217680	51326.1	1078	1091	true
WT sample	TRP_N domain-containing protein OS=Emericella nidulans (strain FGSC A4 / ATCC 38163 / CBS 112.46 / NRRL 194 / M139) OX=227321 GN=AN9146.2 PE=4 SV=1	A0A1U8QSF5_EMENI	AN9146	UniProt_Aspergillus_Nidulans_txid162425_20191106.fasta	125548	1	6	7	31	0.0608	possibly correct	true	IERPSsVGYVAQHR	R	T	0.985	32.5	27.5	32.5	2		s6: Phospho (+79.97)	560.274	1677.8	1678.81	3	0.0005973	0.3558	3235.01	1314610	393822	1078	1091	true
WT sample	TRP_N domain-containing protein OS=Emericella nidulans (strain FGSC A4 / ATCC 38163 / CBS 112.46 / NRRL 194 / M139) OX=227321 GN=AN9146.2 PE=4 SV=1	A0A1U8QSF5_EMENI	AN9146	UniProt_Aspergillus_Nidulans_txid162425_20191106.fasta	125548	1	6	7	31	0.0608	possibly correct	true	IERPSsVGYVAQHR	R	T	0.992	35.8	27.5	30.1	2		s6: Phospho (+79.97)	560.274	1677.8	1678.81	3	0.0005973	0.3558	3235.11	1314610	45739.5	1078	1091	true
WT sample	TRP_N domain-containing protein OS=Emericella nidulans (strain FGSC A4 / ATCC 38163 / CBS 112.46 / NRRL 194 / M139) OX=227321 GN=AN9146.2 PE=4 SV=1	A0A1U8QSF5_EMENI	AN9146	UniProt_Aspergillus_Nidulans_txid162425_20191106.fasta	125548	1	6	7	31	0.0608	possibly correct	true	IERPSsVGYVAQHR	R	T	0.994	37.4	27.5	0	2		s6: Phospho (+79.97)	560.274	1677.8	1678.81	3	0.001147	0.683	3236.97	2217680	443345	1078	1091	true
WT sample	TRP_N domain-containing protein OS=Emericella nidulans (strain FGSC A4 / ATCC 38163 / CBS 112.46 / NRRL 194 / M139) OX=227321 GN=AN9146.2 PE=4 SV=1	A0A1U8QSF5_EMENI	AN9146	UniProt_Aspergillus_Nidulans_txid162425_20191106.fasta	125548	1	6	7	31	0.0608	possibly correct	true	IERPsSVGYVAQHR	R	T	0.994	37.4	27.5	0	2		s5: Phospho (+79.97)	560.274	1677.8	1678.81	3	0.001147	0.683	3236.97	2217680	443345	1078	1091	true
WT sample	TRP_N domain-containing protein OS=Emericella nidulans (strain FGSC A4 / ATCC 38163 / CBS 112.46 / NRRL 194 / M139) OX=227321 GN=AN9146.2 PE=4 SV=1	A0A1U8QSF5_EMENI	AN9146	UniProt_Aspergillus_Nidulans_txid162425_20191106.fasta	125548	1	6	7	31	0.0608	possibly correct	true	LPFSANSsPSR	R	D	0.983	30.1	25	0	2		s8: Phospho (+79.97)	621.78	1241.55	1242.55	2	0.001038	0.8356	3495.74	886157	154428	1043	1053	true
WT sample	TRP_N domain-containing protein OS=Emericella nidulans (strain FGSC A4 / ATCC 38163 / CBS 112.46 / NRRL 194 / M139) OX=227321 GN=AN9146.2 PE=4 SV=1	A0A1U8QSF5_EMENI	AN9146	UniProt_Aspergillus_Nidulans_txid162425_20191106.fasta	125548	1	6	7	31	0.0608	possibly correct	true	LPFSANsSPSR	R	D	0.983	30.1	25	0	2		s7: Phospho (+79.97)	621.78	1241.55	1242.55	2	0.001038	0.8356	3495.74	886157	154428	1043	1053	true
WT sample	TRP_N domain-containing protein OS=Emericella nidulans (strain FGSC A4 / ATCC 38163 / CBS 112.46 / NRRL 194 / M139) OX=227321 GN=AN9146.2 PE=4 SV=1	A0A1U8QSF5_EMENI	AN9146	UniProt_Aspergillus_Nidulans_txid162425_20191106.fasta	125548	1	6	7	31	0.0608	possibly correct	true	LPFSANsSPSRDR	R	N	0.997	41.1	26.4	25.9	2		s7: Phospho (+79.97)	757.344	1512.67	1513.68	2	0.0005017	0.3315	3358.55	693109	145332	1043	1055	true
WT sample	TRP_N domain-containing protein OS=Emericella nidulans (strain FGSC A4 / ATCC 38163 / CBS 112.46 / NRRL 194 / M139) OX=227321 GN=AN9146.2 PE=4 SV=1	A0A1U8QSF5_EMENI	AN9146	UniProt_Aspergillus_Nidulans_txid162425_20191106.fasta	125548	1	6	7	31	0.0608	possibly correct	true	LPFSANsSPSRDR	R	N	0.997	55.1	26.4	38	2		s7: Phospho (+79.97)	757.344	1512.67	1513.68	2	0.0007459	0.4928	3360.69	874357	152364	1043	1055	true
WT sample	TRP_N domain-containing protein OS=Emericella nidulans (strain FGSC A4 / ATCC 38163 / CBS 112.46 / NRRL 194 / M139) OX=227321 GN=AN9146.2 PE=4 SV=1	A0A1U8QSF5_EMENI	AN9146	UniProt_Aspergillus_Nidulans_txid162425_20191106.fasta	125548	1	6	7	31	0.0608	possibly correct	true	NYSLASTSASISsGHER	R	T	0.989	34.2	27.4	34.2	2		s13: Phospho (+79.97)	616.271	1845.79	1846.8	3	0.003139	1.7	3604.75	439809	135356	1056	1072	true
WT sample	TRP_N domain-containing protein OS=Emericella nidulans (strain FGSC A4 / ATCC 38163 / CBS 112.46 / NRRL 194 / M139) OX=227321 GN=AN9146.2 PE=4 SV=1	A0A1U8QSF5_EMENI	AN9146	UniProt_Aspergillus_Nidulans_txid162425_20191106.fasta	125548	1	6	7	31	0.0608	possibly correct	true	NYSLASTSASIsSGHER	R	T	0.991	35.1	27.4	0.98	2		s12: Phospho (+79.97)	616.271	1845.79	1846.8	3	0.002773	1.502	3606.4	493369	149055	1056	1072	true
WT sample	TRP_N domain-containing protein OS=Emericella nidulans (strain FGSC A4 / ATCC 38163 / CBS 112.46 / NRRL 194 / M139) OX=227321 GN=AN9146.2 PE=4 SV=1	A0A1U8QSF5_EMENI	AN9146	UniProt_Aspergillus_Nidulans_txid162425_20191106.fasta	125548	1	6	7	31	0.0608	possibly correct	true	RGTPtPAYIPAPK	R	D	0.911	21.4	25.2	19.4	2		t5: Phospho (+79.97)	483.582	1447.72	1448.73	3	0.0006475	0.4469	3599.4	170300	80542.7	828	840	true
WT sample	TRP_N domain-containing protein OS=Emericella nidulans (strain FGSC A4 / ATCC 38163 / CBS 112.46 / NRRL 194 / M139) OX=227321 GN=AN9146.2 PE=4 SV=1	A0A1U8QSF5_EMENI	AN9146	UniProt_Aspergillus_Nidulans_txid162425_20191106.fasta	125548	1	6	7	31	0.0608	possibly correct	true	RGTPtPAYIPAPK	R	D	0.969	26.7	25.2	20.6	2		t5: Phospho (+79.97)	483.581	1447.72	1448.73	3	-0.0006343	-0.4378	3612.4	380212	124956	828	840	true
WT sample	TRP_N domain-containing protein OS=Emericella nidulans (strain FGSC A4 / ATCC 38163 / CBS 112.46 / NRRL 194 / M139) OX=227321 GN=AN9146.2 PE=4 SV=1	A0A1U8QSF5_EMENI	AN9146	UniProt_Aspergillus_Nidulans_txid162425_20191106.fasta	125548	1	6	7	31	0.0608	possibly correct	true	RGTPtPAYIPAPK	R	D	0.976	28	25.3	23.6	2		t5: Phospho (+79.97)	483.582	1447.72	1448.73	3	0.0003728	0.2573	3610.91	322248	117472	828	840	true
WT sample	TRP_N domain-containing protein OS=Emericella nidulans (strain FGSC A4 / ATCC 38163 / CBS 112.46 / NRRL 194 / M139) OX=227321 GN=AN9146.2 PE=4 SV=1	A0A1U8QSF5_EMENI	AN9146	UniProt_Aspergillus_Nidulans_txid162425_20191106.fasta	125548	1	6	7	31	0.0608	possibly correct	true	sLSGSsALLLNR	R	A	0.984	32.5	26.9	18.8	2		s1: Phospho (+79.97), s6: Phospho (+79.97)	689.313	1376.61	1377.62	2	0.001557	1.13	4569.83	2458120	18408.8	711	722	true
WT sample	TRP_N domain-containing protein OS=Emericella nidulans (strain FGSC A4 / ATCC 38163 / CBS 112.46 / NRRL 194 / M139) OX=227321 GN=AN9146.2 PE=4 SV=1	A0A1U8QSF5_EMENI	AN9146	UniProt_Aspergillus_Nidulans_txid162425_20191106.fasta	125548	1	6	7	31	0.0608	possibly correct	true	SLsGSsALLLNR	R	A	0.997	40.1	26.9	29.2	2		s3: Phospho (+79.97), s6: Phospho (+79.97)	689.313	1376.61	1377.62	2	0.0007027	0.5101	4567.6	3177050	17218.3	711	722	true
WT sample	TRP_N domain-containing protein OS=Emericella nidulans (strain FGSC A4 / ATCC 38163 / CBS 112.46 / NRRL 194 / M139) OX=227321 GN=AN9146.2 PE=4 SV=1	A0A1U8QSF5_EMENI	AN9146	UniProt_Aspergillus_Nidulans_txid162425_20191106.fasta	125548	1	6	7	31	0.0608	possibly correct	true	SLsGSsALLLNR	R	A	0.997	42	26.9	1.65	2		s3: Phospho (+79.97), s6: Phospho (+79.97)	689.313	1376.61	1377.62	2	0.0007027	0.5101	4567.53	3177050	227638	711	722	true
WT sample	TRP_N domain-containing protein OS=Emericella nidulans (strain FGSC A4 / ATCC 38163 / CBS 112.46 / NRRL 194 / M139) OX=227321 GN=AN9146.2 PE=4 SV=1	A0A1U8QSF5_EMENI	AN9146	UniProt_Aspergillus_Nidulans_txid162425_20191106.fasta	125548	1	6	7	31	0.0608	possibly correct	true	SLSGssALLLNR	R	A	0.997	43.9	26.9	40.3	2		s5: Phospho (+79.97), s6: Phospho (+79.97)	689.312	1376.61	1377.62	2	-2.973e-05	-0.02158	4535.81	212523	77274.1	711	722	true
WT sample	TRP_N domain-containing protein OS=Emericella nidulans (strain FGSC A4 / ATCC 38163 / CBS 112.46 / NRRL 194 / M139) OX=227321 GN=AN9146.2 PE=4 SV=1	A0A1U8QSF5_EMENI	AN9146	UniProt_Aspergillus_Nidulans_txid162425_20191106.fasta	125548	1	6	7	31	0.0608	possibly correct	true	SLsGSSALLLNR	R	A	0.997	43	25.9	0	2		s3: Phospho (+79.97)	649.33	1296.65	1297.65	2	0.002435	1.876	4570.76	195858	14249.3	711	722	true
WT sample	TRP_N domain-containing protein OS=Emericella nidulans (strain FGSC A4 / ATCC 38163 / CBS 112.46 / NRRL 194 / M139) OX=227321 GN=AN9146.2 PE=4 SV=1	A0A1U8QSF5_EMENI	AN9146	UniProt_Aspergillus_Nidulans_txid162425_20191106.fasta	125548	1	6	7	31	0.0608	possibly correct	true	sLSGSSALLLNR	R	A	0.997	43	25.9	0	2		s1: Phospho (+79.97)	649.33	1296.65	1297.65	2	0.002435	1.876	4570.76	195858	14249.3	711	722	true
WT sample	TRP_N domain-containing protein OS=Emericella nidulans (strain FGSC A4 / ATCC 38163 / CBS 112.46 / NRRL 194 / M139) OX=227321 GN=AN9146.2 PE=4 SV=1	A0A1U8QSF5_EMENI	AN9146	UniProt_Aspergillus_Nidulans_txid162425_20191106.fasta	125548	1	6	7	31	0.0608	possibly correct	true	SLsGSSALLLNR	R	A	0.997	43.7	26.1	34.2	2		s3: Phospho (+79.97)	649.33	1296.65	1297.65	2	0.001336	1.029	4571.93	369702	18212.8	711	722	true
WT sample	TRP_N domain-containing protein OS=Emericella nidulans (strain FGSC A4 / ATCC 38163 / CBS 112.46 / NRRL 194 / M139) OX=227321 GN=AN9146.2 PE=4 SV=1	A0A1U8QSF5_EMENI	AN9146	UniProt_Aspergillus_Nidulans_txid162425_20191106.fasta	125548	1	6	7	31	0.0608	possibly correct	true	SLsGSsALLLNR	R	A	0.997	45.7	26.9	41.1	2		s3: Phospho (+79.97), s6: Phospho (+79.97)	689.313	1376.61	1377.62	2	0.002168	1.573	4534.47	174892	62813.4	711	722	true
WT sample	TRP_N domain-containing protein OS=Emericella nidulans (strain FGSC A4 / ATCC 38163 / CBS 112.46 / NRRL 194 / M139) OX=227321 GN=AN9146.2 PE=4 SV=1	A0A1U8QSF5_EMENI	AN9146	UniProt_Aspergillus_Nidulans_txid162425_20191106.fasta	125548	1	6	7	31	0.0608	possibly correct	true	SLsGSsALLLNR	R	A	0.997	50.8	26.9	43.9	2		s3: Phospho (+79.97), s6: Phospho (+79.97)	689.313	1376.61	1377.62	2	0.001557	1.13	4569.7	2458120	197695	711	722	true
WT sample	TRP_N domain-containing protein OS=Emericella nidulans (strain FGSC A4 / ATCC 38163 / CBS 112.46 / NRRL 194 / M139) OX=227321 GN=AN9146.2 PE=4 SV=1	A0A1U8QSF5_EMENI	AN9146	UniProt_Aspergillus_Nidulans_txid162425_20191106.fasta	125548	1	6	7	31	0.0608	possibly correct	true	SLsGSSALLLNR	R	A	0.997	56	26.1	44	2		s3: Phospho (+79.97)	649.33	1296.64	1297.65	2	0.0009697	0.7473	4642.7	1135680	12911.5	711	722	true
WT sample	TRP_N domain-containing protein OS=Emericella nidulans (strain FGSC A4 / ATCC 38163 / CBS 112.46 / NRRL 194 / M139) OX=227321 GN=AN9146.2 PE=4 SV=1	A0A1U8QSF5_EMENI	AN9146	UniProt_Aspergillus_Nidulans_txid162425_20191106.fasta	125548	1	6	7	31	0.0608	possibly correct	true	sLSGSSALLLNR	R	A	0.997	62.8	26.1	2.24	2		s1: Phospho (+79.97)	649.33	1296.65	1297.65	2	0.001336	1.029	4571.77	369702	93784.7	711	722	true
WT sample	TRP_N domain-containing protein OS=Emericella nidulans (strain FGSC A4 / ATCC 38163 / CBS 112.46 / NRRL 194 / M139) OX=227321 GN=AN9146.2 PE=4 SV=1	A0A1U8QSF5_EMENI	AN9146	UniProt_Aspergillus_Nidulans_txid162425_20191106.fasta	125548	1	6	7	31	0.0608	possibly correct	true	SLsGSSALLLNR	R	A	0.997	62.7	25.9	62.3	2		s3: Phospho (+79.97)	649.33	1296.65	1297.65	2	0.002435	1.876	4570.62	195858	81993.6	711	722	true
WT sample	TRP_N domain-containing protein OS=Emericella nidulans (strain FGSC A4 / ATCC 38163 / CBS 112.46 / NRRL 194 / M139) OX=227321 GN=AN9146.2 PE=4 SV=1	A0A1U8QSF5_EMENI	AN9146	UniProt_Aspergillus_Nidulans_txid162425_20191106.fasta	125548	1	6	7	31	0.0608	possibly correct	true	SLSGSsALLLNR	R	A	0.997	69.1	26.1	67.9	2		s6: Phospho (+79.97)	649.33	1296.65	1297.65	2	0.001458	1.124	4497.71	360384	68300.5	711	722	true
WT sample	TRP_N domain-containing protein OS=Emericella nidulans (strain FGSC A4 / ATCC 38163 / CBS 112.46 / NRRL 194 / M139) OX=227321 GN=AN9146.2 PE=4 SV=1	A0A1U8QSF5_EMENI	AN9146	UniProt_Aspergillus_Nidulans_txid162425_20191106.fasta	125548	1	6	7	31	0.0608	possibly correct	true	SLSGSsALLLNR	R	A	0.997	70.9	26.1	70.9	2		s6: Phospho (+79.97)	649.33	1296.65	1297.65	2	0.001214	0.9354	4500.31	399667	68336.6	711	722	true
WT sample	TRP_N domain-containing protein OS=Emericella nidulans (strain FGSC A4 / ATCC 38163 / CBS 112.46 / NRRL 194 / M139) OX=227321 GN=AN9146.2 PE=4 SV=1	A0A1U8QSF5_EMENI	AN9146	UniProt_Aspergillus_Nidulans_txid162425_20191106.fasta	125548	1	6	7	31	0.0608	possibly correct	true	SLsGSSALLLNR	R	A	0.997	83.6	26.1	76.7	2		s3: Phospho (+79.97)	649.33	1296.64	1297.65	2	0.0009697	0.7473	4642.62	1135680	222778	711	722	true
WT sample	TRP_N domain-containing protein OS=Emericella nidulans (strain FGSC A4 / ATCC 38163 / CBS 112.46 / NRRL 194 / M139) OX=227321 GN=AN9146.2 PE=4 SV=1	A0A1U8QSF5_EMENI	AN9146	UniProt_Aspergillus_Nidulans_txid162425_20191106.fasta	125548	1	6	7	31	0.0608	possibly correct	true	SLsGSSALLLNR	R	A	0.997	86.4	25.6	86.4	2		s3: Phospho (+79.97)	649.33	1296.65	1297.65	2	0.001824	1.406	4640.31	710264	151448	711	722	true
WT sample	BRCT domain-containing protein OS=Emericella nidulans (strain FGSC A4 / ATCC 38163 / CBS 112.46 / NRRL 194 / M139) OX=227321 GN=AN8255.2 PE=4 SV=1	A0A1U8QHY5_EMENI	AN8255	UniProt_Aspergillus_Nidulans_txid162425_20191106.fasta	204176	1	1	1	2	0.00702	possibly correct	true	TIVGsPSDQGQTR	R	F	0.997	53	25.9	40.5	2		s5: Phospho (+79.97)	713.323	1424.63	1425.64	2	0.0005654	0.3966	2624.23	298974	57169.1	976	988	true
WT sample	BRCT domain-containing protein OS=Emericella nidulans (strain FGSC A4 / ATCC 38163 / CBS 112.46 / NRRL 194 / M139) OX=227321 GN=AN8255.2 PE=4 SV=1	A0A1U8QHY5_EMENI	AN8255	UniProt_Aspergillus_Nidulans_txid162425_20191106.fasta	204176	1	1	1	2	0.00702	possibly correct	true	TIVGsPSDQGQTR	R	F	0.997	53.9	26	52.6	2		s5: Phospho (+79.97)	713.322	1424.63	1425.64	2	7.714e-05	0.05411	2626.59	297535	58020.2	976	988	true
WT sample	Guanine nucleotide exchange factor Cdc24, putative (Eurofung) OS=Emericella nidulans (strain FGSC A4 / ATCC 38163 / CBS 112.46 / NRRL 194 / M139) OX=227321 GN=ANIA_05592 PE=4 SV=1	Q5B1I8_EMENI	ANIA_05592	UniProt_Aspergillus_Nidulans_txid162425_20191106.fasta	102999	1	9	14	34	0.138	possibly correct	true	AAAPLSDQPtSPLSHEPEEEPFMPTQLK	R	A	0.937	28.8	30.9	26.6	2		t10: Phospho (+79.97)	1043.15	3126.42	3127.43	3	-0.00152	-0.4859	5274.63	247278	54394.4	790	817	true
WT sample	Guanine nucleotide exchange factor Cdc24, putative (Eurofung) OS=Emericella nidulans (strain FGSC A4 / ATCC 38163 / CBS 112.46 / NRRL 194 / M139) OX=227321 GN=ANIA_05592 PE=4 SV=1	Q5B1I8_EMENI	ANIA_05592	UniProt_Aspergillus_Nidulans_txid162425_20191106.fasta	102999	1	9	14	34	0.138	possibly correct	true	AAAPLSDQPTsPLSHEPEEEPFMPTQLK	R	A	0.997	46.4	30.9	0.65	2		s11: Phospho (+79.97)	1043.15	3126.43	3127.43	3	0.006537	2.09	5272.44	212431	59687.4	790	817	true
WT sample	Guanine nucleotide exchange factor Cdc24, putative (Eurofung) OS=Emericella nidulans (strain FGSC A4 / ATCC 38163 / CBS 112.46 / NRRL 194 / M139) OX=227321 GN=ANIA_05592 PE=4 SV=1	Q5B1I8_EMENI	ANIA_05592	UniProt_Aspergillus_Nidulans_txid162425_20191106.fasta	102999	1	9	14	34	0.138	possibly correct	true	APVNRsQNNsPTNQSLPIR	K	T	0.96	28.1	28	28.1	2		s6: Phospho (+79.97), s10: Phospho (+79.97)	751.678	2252.01	2253.02	3	0.001158	0.5139	3524.09	943510	255108	755	773	true
WT sample	Guanine nucleotide exchange factor Cdc24, putative (Eurofung) OS=Emericella nidulans (strain FGSC A4 / ATCC 38163 / CBS 112.46 / NRRL 194 / M139) OX=227321 GN=ANIA_05592 PE=4 SV=1	Q5B1I8_EMENI	ANIA_05592	UniProt_Aspergillus_Nidulans_txid162425_20191106.fasta	102999	1	9	14	34	0.138	possibly correct	true	APVNRsQNNsPTNQSLPIR	K	T	0.993	37	28.2	34.2	2		s6: Phospho (+79.97), s10: Phospho (+79.97)	751.677	2252.01	2253.02	3	-0.002321	-1.03	3519.87	571515	230359	755	773	true
WT sample	Guanine nucleotide exchange factor Cdc24, putative (Eurofung) OS=Emericella nidulans (strain FGSC A4 / ATCC 38163 / CBS 112.46 / NRRL 194 / M139) OX=227321 GN=ANIA_05592 PE=4 SV=1	Q5B1I8_EMENI	ANIA_05592	UniProt_Aspergillus_Nidulans_txid162425_20191106.fasta	102999	1	9	14	34	0.138	possibly correct	true	EAAFFSEFPMsR	K	N	0.938	25.4	26	25.4	2		s11: Phospho (+79.97)	749.808	1497.6	1498.61	2	0.001391	0.9279	5568.8	147566	36273.6	555	566	true
WT sample	Guanine nucleotide exchange factor Cdc24, putative (Eurofung) OS=Emericella nidulans (strain FGSC A4 / ATCC 38163 / CBS 112.46 / NRRL 194 / M139) OX=227321 GN=ANIA_05592 PE=4 SV=1	Q5B1I8_EMENI	ANIA_05592	UniProt_Aspergillus_Nidulans_txid162425_20191106.fasta	102999	1	9	14	34	0.138	possibly correct	true	EAAFFSEFPmsR	K	N	0.976	28.6	25	28.6	2		m10: Oxidation (+15.99), s11: Phospho (+79.97)	757.805	1513.6	1514.6	2	0.001227	0.8098	5091.84	331760	52487.3	555	566	true
WT sample	Guanine nucleotide exchange factor Cdc24, putative (Eurofung) OS=Emericella nidulans (strain FGSC A4 / ATCC 38163 / CBS 112.46 / NRRL 194 / M139) OX=227321 GN=ANIA_05592 PE=4 SV=1	Q5B1I8_EMENI	ANIA_05592	UniProt_Aspergillus_Nidulans_txid162425_20191106.fasta	102999	1	9	14	34	0.138	possibly correct	true	EAAFFSEFPmsR	K	N	0.98	29.8	25.2	29.8	2		m10: Oxidation (+15.99), s11: Phospho (+79.97)	757.806	1513.6	1514.6	2	0.002813	1.858	5093.66	264569	48276	555	566	true
WT sample	Guanine nucleotide exchange factor Cdc24, putative (Eurofung) OS=Emericella nidulans (strain FGSC A4 / ATCC 38163 / CBS 112.46 / NRRL 194 / M139) OX=227321 GN=ANIA_05592 PE=4 SV=1	Q5B1I8_EMENI	ANIA_05592	UniProt_Aspergillus_Nidulans_txid162425_20191106.fasta	102999	1	9	14	34	0.138	possibly correct	true	EAAFFSEFPMsR	K	N	0.99	33.5	25.9	33.5	2		s11: Phospho (+79.97)	749.808	1497.6	1498.61	2	0.001513	1.009	5602.9	845821	80246.6	555	566	true
WT sample	Guanine nucleotide exchange factor Cdc24, putative (Eurofung) OS=Emericella nidulans (strain FGSC A4 / ATCC 38163 / CBS 112.46 / NRRL 194 / M139) OX=227321 GN=ANIA_05592 PE=4 SV=1	Q5B1I8_EMENI	ANIA_05592	UniProt_Aspergillus_Nidulans_txid162425_20191106.fasta	102999	1	9	14	34	0.138	possibly correct	true	EAAFFSEFPMsR	K	N	0.993	35.5	25.9	35.5	2		s11: Phospho (+79.97)	749.808	1497.6	1498.61	2	0.001513	1.009	5604.8	585405	65341.5	555	566	true
WT sample	Guanine nucleotide exchange factor Cdc24, putative (Eurofung) OS=Emericella nidulans (strain FGSC A4 / ATCC 38163 / CBS 112.46 / NRRL 194 / M139) OX=227321 GN=ANIA_05592 PE=4 SV=1	Q5B1I8_EMENI	ANIA_05592	UniProt_Aspergillus_Nidulans_txid162425_20191106.fasta	102999	1	9	14	34	0.138	possibly correct	true	EAAFFSEFPMsR	K	N	0.996	37.9	25.9	37.9	2		s11: Phospho (+79.97)	749.808	1497.6	1498.61	2	0.001635	1.091	5570.6	271608	47096	555	566	true
WT sample	Guanine nucleotide exchange factor Cdc24, putative (Eurofung) OS=Emericella nidulans (strain FGSC A4 / ATCC 38163 / CBS 112.46 / NRRL 194 / M139) OX=227321 GN=ANIA_05592 PE=4 SV=1	Q5B1I8_EMENI	ANIA_05592	UniProt_Aspergillus_Nidulans_txid162425_20191106.fasta	102999	1	9	14	34	0.138	possibly correct	true	NGNSYFsPTESAR	R	S	0.997	40.2	25.5	40.2	2		s7: Phospho (+79.97)	755.305	1508.59	1509.6	2	0.001377	0.912	3487.45	551051	100851	621	633	true
WT sample	Guanine nucleotide exchange factor Cdc24, putative (Eurofung) OS=Emericella nidulans (strain FGSC A4 / ATCC 38163 / CBS 112.46 / NRRL 194 / M139) OX=227321 GN=ANIA_05592 PE=4 SV=1	Q5B1I8_EMENI	ANIA_05592	UniProt_Aspergillus_Nidulans_txid162425_20191106.fasta	102999	1	9	14	34	0.138	possibly correct	true	NGNSYFsPTESAR	R	S	0.997	41.4	25.3	37.8	2		s7: Phospho (+79.97)	755.304	1508.59	1509.6	2	0.000156	0.1034	3485.66	721802	121982	621	633	true
WT sample	Guanine nucleotide exchange factor Cdc24, putative (Eurofung) OS=Emericella nidulans (strain FGSC A4 / ATCC 38163 / CBS 112.46 / NRRL 194 / M139) OX=227321 GN=ANIA_05592 PE=4 SV=1	Q5B1I8_EMENI	ANIA_05592	UniProt_Aspergillus_Nidulans_txid162425_20191106.fasta	102999	1	9	14	34	0.138	possibly correct	true	SAsSPDIHHHNPESR	R	R	0.94	25	26.9	4.84	2		s3: Phospho (+79.97)	584.248	1749.72	1750.73	3	0.0003099	0.177	2064.78	142769	89544.7	713	727	true
WT sample	Guanine nucleotide exchange factor Cdc24, putative (Eurofung) OS=Emericella nidulans (strain FGSC A4 / ATCC 38163 / CBS 112.46 / NRRL 194 / M139) OX=227321 GN=ANIA_05592 PE=4 SV=1	Q5B1I8_EMENI	ANIA_05592	UniProt_Aspergillus_Nidulans_txid162425_20191106.fasta	102999	1	9	14	34	0.138	possibly correct	true	SAsSPDIHHHNPESR	R	R	0.948	25.7	26.9	25.7	2		s3: Phospho (+79.97)	584.248	1749.72	1750.73	3	0.001592	0.9091	2066.4	296769	124084	713	727	true
WT sample	Guanine nucleotide exchange factor Cdc24, putative (Eurofung) OS=Emericella nidulans (strain FGSC A4 / ATCC 38163 / CBS 112.46 / NRRL 194 / M139) OX=227321 GN=ANIA_05592 PE=4 SV=1	Q5B1I8_EMENI	ANIA_05592	UniProt_Aspergillus_Nidulans_txid162425_20191106.fasta	102999	1	9	14	34	0.138	possibly correct	true	sASSPDIHHHNPESR	R	R	0.961	24.6	26.9	24.6	2		s1: Phospho (+79.97)	438.438	1749.72	1750.73	4	0.0001133	0.06473	2069.72	1125400	398682	713	727	true
WT sample	Guanine nucleotide exchange factor Cdc24, putative (Eurofung) OS=Emericella nidulans (strain FGSC A4 / ATCC 38163 / CBS 112.46 / NRRL 194 / M139) OX=227321 GN=ANIA_05592 PE=4 SV=1	Q5B1I8_EMENI	ANIA_05592	UniProt_Aspergillus_Nidulans_txid162425_20191106.fasta	102999	1	9	14	34	0.138	possibly correct	true	SASsPDIHHHNPESR	R	R	0.989	30.4	26.9	0.08	2		s4: Phospho (+79.97)	438.438	1749.72	1750.73	4	0.0003575	0.2042	2071.84	1750610	500375	713	727	true
WT sample	Guanine nucleotide exchange factor Cdc24, putative (Eurofung) OS=Emericella nidulans (strain FGSC A4 / ATCC 38163 / CBS 112.46 / NRRL 194 / M139) OX=227321 GN=ANIA_05592 PE=4 SV=1	Q5B1I8_EMENI	ANIA_05592	UniProt_Aspergillus_Nidulans_txid162425_20191106.fasta	102999	1	9	14	34	0.138	possibly correct	true	SAtGGSGSSGPPLSTSRPR	R	Y	0.917	23.6	27.1	23.6	2		t3: Phospho (+79.97)	613.618	1837.83	1838.84	3	0.0001952	0.1062	2737.43	917742	312201	577	595	true
WT sample	Guanine nucleotide exchange factor Cdc24, putative (Eurofung) OS=Emericella nidulans (strain FGSC A4 / ATCC 38163 / CBS 112.46 / NRRL 194 / M139) OX=227321 GN=ANIA_05592 PE=4 SV=1	Q5B1I8_EMENI	ANIA_05592	UniProt_Aspergillus_Nidulans_txid162425_20191106.fasta	102999	1	9	14	34	0.138	possibly correct	true	SAtGGSGSSGPPLSTSRPR	R	Y	0.933	24.6	27.1	0.16	2		t3: Phospho (+79.97)	613.618	1837.83	1838.84	3	0.001477	0.8032	2771.25	1366350	280632	577	595	true
WT sample	Guanine nucleotide exchange factor Cdc24, putative (Eurofung) OS=Emericella nidulans (strain FGSC A4 / ATCC 38163 / CBS 112.46 / NRRL 194 / M139) OX=227321 GN=ANIA_05592 PE=4 SV=1	Q5B1I8_EMENI	ANIA_05592	UniProt_Aspergillus_Nidulans_txid162425_20191106.fasta	102999	1	9	14	34	0.138	possibly correct	true	SATGGsGSSGPPLSTSRPR	R	Y	0.969	28.3	27	25.5	2		s6: Phospho (+79.97)	613.619	1837.83	1838.84	3	0.002209	1.202	2773.42	1510260	262323	577	595	true
WT sample	Guanine nucleotide exchange factor Cdc24, putative (Eurofung) OS=Emericella nidulans (strain FGSC A4 / ATCC 38163 / CBS 112.46 / NRRL 194 / M139) OX=227321 GN=ANIA_05592 PE=4 SV=1	Q5B1I8_EMENI	ANIA_05592	UniProt_Aspergillus_Nidulans_txid162425_20191106.fasta	102999	1	9	14	34	0.138	possibly correct	true	SAtGGSGSSGPPLSTSRPR	R	Y	0.997	56.9	27.1	54	2		t3: Phospho (+79.97)	613.618	1837.83	1838.84	3	0.0001952	0.1062	2737.53	917742	19607.5	577	595	true
WT sample	Guanine nucleotide exchange factor Cdc24, putative (Eurofung) OS=Emericella nidulans (strain FGSC A4 / ATCC 38163 / CBS 112.46 / NRRL 194 / M139) OX=227321 GN=ANIA_05592 PE=4 SV=1	Q5B1I8_EMENI	ANIA_05592	UniProt_Aspergillus_Nidulans_txid162425_20191106.fasta	102999	1	9	14	34	0.138	possibly correct	true	sQNNSPtNQSLPIR	R	T	0.919	22.3	25.7	22.3	2		s1: Phospho (+79.97), t7: Phospho (+79.97)	572.577	1714.71	1715.72	3	0.0002351	0.1371	3553.06	606576	217360	760	773	true
WT sample	Guanine nucleotide exchange factor Cdc24, putative (Eurofung) OS=Emericella nidulans (strain FGSC A4 / ATCC 38163 / CBS 112.46 / NRRL 194 / M139) OX=227321 GN=ANIA_05592 PE=4 SV=1	Q5B1I8_EMENI	ANIA_05592	UniProt_Aspergillus_Nidulans_txid162425_20191106.fasta	102999	1	9	14	34	0.138	possibly correct	true	sQNNSPtNQSLPIR	R	T	0.946	24.5	25.9	24.5	2		s1: Phospho (+79.97), t7: Phospho (+79.97)	572.576	1714.71	1715.72	3	-0.001413	-0.8235	3551.59	421160	207630	760	773	true
WT sample	Guanine nucleotide exchange factor Cdc24, putative (Eurofung) OS=Emericella nidulans (strain FGSC A4 / ATCC 38163 / CBS 112.46 / NRRL 194 / M139) OX=227321 GN=ANIA_05592 PE=4 SV=1	Q5B1I8_EMENI	ANIA_05592	UniProt_Aspergillus_Nidulans_txid162425_20191106.fasta	102999	1	9	14	34	0.138	possibly correct	true	SQNNSPtNQSLPIR	R	T	0.947	25.4	26.7	1.75	2		t7: Phospho (+79.97)	545.921	1634.74	1635.75	3	0.001113	0.6801	3449.83	299260	142310	760	773	true
WT sample	Guanine nucleotide exchange factor Cdc24, putative (Eurofung) OS=Emericella nidulans (strain FGSC A4 / ATCC 38163 / CBS 112.46 / NRRL 194 / M139) OX=227321 GN=ANIA_05592 PE=4 SV=1	Q5B1I8_EMENI	ANIA_05592	UniProt_Aspergillus_Nidulans_txid162425_20191106.fasta	102999	1	9	14	34	0.138	possibly correct	true	SQNNSPtNQSLPIR	R	T	0.987	32.3	26.7	32.1	2		t7: Phospho (+79.97)	545.922	1634.74	1635.75	3	0.001662	1.016	3447.46	356552	122806	760	773	true
WT sample	Guanine nucleotide exchange factor Cdc24, putative (Eurofung) OS=Emericella nidulans (strain FGSC A4 / ATCC 38163 / CBS 112.46 / NRRL 194 / M139) OX=227321 GN=ANIA_05592 PE=4 SV=1	Q5B1I8_EMENI	ANIA_05592	UniProt_Aspergillus_Nidulans_txid162425_20191106.fasta	102999	1	9	14	34	0.138	possibly correct	true	SQNNsPTNQSLPIR	R	T	0.988	33.5	26.8	18.8	2		s5: Phospho (+79.97)	818.379	1634.74	1635.75	2	0.002225	1.36	3444.93	898455	4574.24	760	773	true
WT sample	Guanine nucleotide exchange factor Cdc24, putative (Eurofung) OS=Emericella nidulans (strain FGSC A4 / ATCC 38163 / CBS 112.46 / NRRL 194 / M139) OX=227321 GN=ANIA_05592 PE=4 SV=1	Q5B1I8_EMENI	ANIA_05592	UniProt_Aspergillus_Nidulans_txid162425_20191106.fasta	102999	1	9	14	34	0.138	possibly correct	true	sQNNSPTNQSLPIR	R	T	0.997	44.6	26.7	44.6	2		s1: Phospho (+79.97)	818.378	1634.74	1635.75	2	-0.0007051	-0.431	3592.83	287854	61309	760	773	true
WT sample	Guanine nucleotide exchange factor Cdc24, putative (Eurofung) OS=Emericella nidulans (strain FGSC A4 / ATCC 38163 / CBS 112.46 / NRRL 194 / M139) OX=227321 GN=ANIA_05592 PE=4 SV=1	Q5B1I8_EMENI	ANIA_05592	UniProt_Aspergillus_Nidulans_txid162425_20191106.fasta	102999	1	9	14	34	0.138	possibly correct	true	sQNNsPTNQSLPIR	R	T	0.997	53.5	25.7	52.3	2		s1: Phospho (+79.97), s5: Phospho (+79.97)	858.362	1714.71	1715.72	2	0.001103	0.6429	3547.05	1481440	152772	760	773	true
WT sample	Guanine nucleotide exchange factor Cdc24, putative (Eurofung) OS=Emericella nidulans (strain FGSC A4 / ATCC 38163 / CBS 112.46 / NRRL 194 / M139) OX=227321 GN=ANIA_05592 PE=4 SV=1	Q5B1I8_EMENI	ANIA_05592	UniProt_Aspergillus_Nidulans_txid162425_20191106.fasta	102999	1	9	14	34	0.138	possibly correct	true	sQNNSPTNQSLPIR	R	T	0.997	56.7	26.7	56.7	2		s1: Phospho (+79.97)	818.379	1634.74	1635.75	2	0.001858	1.136	3590.36	312783	60208.2	760	773	true
WT sample	Guanine nucleotide exchange factor Cdc24, putative (Eurofung) OS=Emericella nidulans (strain FGSC A4 / ATCC 38163 / CBS 112.46 / NRRL 194 / M139) OX=227321 GN=ANIA_05592 PE=4 SV=1	Q5B1I8_EMENI	ANIA_05592	UniProt_Aspergillus_Nidulans_txid162425_20191106.fasta	102999	1	9	14	34	0.138	possibly correct	true	sQNNsPTNQSLPIR	R	T	0.997	56.2	25.7	53.3	2		s1: Phospho (+79.97), s5: Phospho (+79.97)	858.362	1714.71	1715.72	2	0.001347	0.7852	3543.79	585851	111715	760	773	true
WT sample	Guanine nucleotide exchange factor Cdc24, putative (Eurofung) OS=Emericella nidulans (strain FGSC A4 / ATCC 38163 / CBS 112.46 / NRRL 194 / M139) OX=227321 GN=ANIA_05592 PE=4 SV=1	Q5B1I8_EMENI	ANIA_05592	UniProt_Aspergillus_Nidulans_txid162425_20191106.fasta	102999	1	9	14	34	0.138	possibly correct	true	SQNNsPTNQSLPIR	R	T	0.997	69.2	26.8	63.2	2		s5: Phospho (+79.97)	818.379	1634.74	1635.75	2	0.002225	1.36	3444.81	898455	136387	760	773	true
WT sample	Guanine nucleotide exchange factor Cdc24, putative (Eurofung) OS=Emericella nidulans (strain FGSC A4 / ATCC 38163 / CBS 112.46 / NRRL 194 / M139) OX=227321 GN=ANIA_05592 PE=4 SV=1	Q5B1I8_EMENI	ANIA_05592	UniProt_Aspergillus_Nidulans_txid162425_20191106.fasta	102999	1	9	14	34	0.138	possibly correct	true	SQNNsPTNQSLPIR	R	T	0.997	87.4	26.6	84.4	2		s5: Phospho (+79.97)	818.378	1634.74	1635.75	2	0.0003935	0.2406	3442.79	576727	100787	760	773	true
WT sample	Guanine nucleotide exchange factor Cdc24, putative (Eurofung) OS=Emericella nidulans (strain FGSC A4 / ATCC 38163 / CBS 112.46 / NRRL 194 / M139) OX=227321 GN=ANIA_05592 PE=4 SV=1	Q5B1I8_EMENI	ANIA_05592	UniProt_Aspergillus_Nidulans_txid162425_20191106.fasta	102999	1	9	14	34	0.138	possibly correct	true	SSsQSAGYPYNR	R	Q	0.997	40.5	25	29.8	2		s3: Phospho (+79.97)	698.78	1395.55	1396.55	2	0.0003707	0.2654	2584.59	790639	151425	634	645	true
WT sample	Guanine nucleotide exchange factor Cdc24, putative (Eurofung) OS=Emericella nidulans (strain FGSC A4 / ATCC 38163 / CBS 112.46 / NRRL 194 / M139) OX=227321 GN=ANIA_05592 PE=4 SV=1	Q5B1I8_EMENI	ANIA_05592	UniProt_Aspergillus_Nidulans_txid162425_20191106.fasta	102999	1	9	14	34	0.138	possibly correct	true	SSsQSAGYPYNR	R	Q	0.997	48	25	40.5	2		s3: Phospho (+79.97)	698.781	1395.55	1396.55	2	0.000981	0.7025	2586.35	835921	150821	634	645	true
WT sample	Guanine nucleotide exchange factor Cdc24, putative (Eurofung) OS=Emericella nidulans (strain FGSC A4 / ATCC 38163 / CBS 112.46 / NRRL 194 / M139) OX=227321 GN=ANIA_05592 PE=4 SV=1	Q5B1I8_EMENI	ANIA_05592	UniProt_Aspergillus_Nidulans_txid162425_20191106.fasta	102999	1	9	14	34	0.138	possibly correct	true	YTAPALsR	R	A	0.985	30.9	25	25.4	2		s7: Phospho (+79.97)	479.723	957.432	958.439	2	-0.0001209	-0.1262	3039.14	1421410	246394	660	667	true
WT sample	AMPK1_CBM domain-containing protein OS=Emericella nidulans (strain FGSC A4 / ATCC 38163 / CBS 112.46 / NRRL 194 / M139) OX=227321 GN=ANIA_04988 PE=4 SV=1	Q5B392_EMENI	ANIA_04988	UniProt_Aspergillus_Nidulans_txid162425_20191106.fasta	45503.5	0.999	1	1	2	0.0552	possibly correct	true	VQVANSVGEPAPtTTAATTETAPR	K	A	0.947	28.2	29.5	28.2	2		t13: Phospho (+79.97)	817.059	2448.16	2449.16	3	0.001915	0.782	3545.85	413488	64273.5	320	343	true
WT sample	AMPK1_CBM domain-containing protein OS=Emericella nidulans (strain FGSC A4 / ATCC 38163 / CBS 112.46 / NRRL 194 / M139) OX=227321 GN=ANIA_04988 PE=4 SV=1	Q5B392_EMENI	ANIA_04988	UniProt_Aspergillus_Nidulans_txid162425_20191106.fasta	45503.5	0.999	1	1	2	0.0552	possibly correct	true	VQVANsVGEPAPTTTAATTETAPR	K	A	0.997	59	29.5	55.1	2		s6: Phospho (+79.97)	817.059	2448.15	2449.16	3	0.001183	0.483	3540.43	252478	91124.7	320	343	true
WT sample	Isochorismatase family hydrolase, putative (AFU_orthologue AFUA_2G08700) OS=Emericella nidulans (strain FGSC A4 / ATCC 38163 / CBS 112.46 / NRRL 194 / M139) OX=227321 GN=ANIA_06124 PE=4 SV=1	C8V2D3_EMENI	ANIA_06124	UniProt_Aspergillus_Nidulans_txid162425_20191106.fasta	42615	0.961	1	1	2	0.0463	possibly correct	true	SQNNSSGLGIGsPGPLGR	R	L	0.995	38.1	26.8	35.1	2		s12: Phospho (+79.97)	889.415	1776.82	1777.82	2	9.022e-05	0.05075	4225.77	180624	60310.9	238	255	true
WT sample	Isochorismatase family hydrolase, putative (AFU_orthologue AFUA_2G08700) OS=Emericella nidulans (strain FGSC A4 / ATCC 38163 / CBS 112.46 / NRRL 194 / M139) OX=227321 GN=ANIA_06124 PE=4 SV=1	C8V2D3_EMENI	ANIA_06124	UniProt_Aspergillus_Nidulans_txid162425_20191106.fasta	42615	0.961	1	1	2	0.0463	possibly correct	true	SQNNSSGLGIGsPGPLGR	R	L	0.997	44.8	26.6	44.8	2		s12: Phospho (+79.97)	889.416	1776.82	1777.82	2	0.002532	1.424	4230.77	270918	55551.4	238	255	true
WT sample	Telomere silencing protein Zds1, putative (AFU_orthologue AFUA_6G07890) OS=Emericella nidulans (strain FGSC A4 / ATCC 38163 / CBS 112.46 / NRRL 194 / M139) OX=227321 GN=ANIA_04169 PE=4 SV=1	Q5B5L1_EMENI	ANIA_04169	UniProt_Aspergillus_Nidulans_txid162425_20191106.fasta	93981.1	0.998	1	1	2	0.0131	possibly correct	true	VStDPTPSVTR	R	S	0.982	30.1	25	23.3	2		t3: Phospho (+79.97)	620.285	1238.56	1239.56	2	0.001136	0.9167	2608.83	225801	98946.8	376	386	true
WT sample	Telomere silencing protein Zds1, putative (AFU_orthologue AFUA_6G07890) OS=Emericella nidulans (strain FGSC A4 / ATCC 38163 / CBS 112.46 / NRRL 194 / M139) OX=227321 GN=ANIA_04169 PE=4 SV=1	Q5B5L1_EMENI	ANIA_04169	UniProt_Aspergillus_Nidulans_txid162425_20191106.fasta	93981.1	0.998	1	1	2	0.0131	possibly correct	true	VStDPTPSVTR	R	S	0.988	32	25	28.3	2		t3: Phospho (+79.97)	620.286	1238.56	1239.56	2	0.001991	1.606	2611.86	359279	114437	376	386	true
WT sample	Golgi matrix protein, putative (AFU_orthologue AFUA_1G08830) OS=Emericella nidulans (strain FGSC A4 / ATCC 38163 / CBS 112.46 / NRRL 194 / M139) OX=227321 GN=ANIA_10186 PE=4 SV=1	C8VRM6_EMENI	ANIA_10186	UniProt_Aspergillus_Nidulans_txid162425_20191106.fasta	57803.2	0.909	1	1	1	0.0235	possibly correct	true	TPsTPSLATEFR	R	D	0.993	35	25.3	35	2		s3: Phospho (+79.97)	693.819	1385.62	1386.63	2	0.001462	1.054	4502.21	609011	126263	465	476	true
WT sample	CDF divalent metal cation transporter (Eurofung) OS=Emericella nidulans (strain FGSC A4 / ATCC 38163 / CBS 112.46 / NRRL 194 / M139) OX=227321 GN=ANIA_01795 PE=4 SV=1	Q5BCD5_EMENI	ANIA_01795	UniProt_Aspergillus_Nidulans_txid162425_20191106.fasta	54514.3	1	3	3	8	0.07	possibly correct	true	DSDTEDNQVGsAHLPSGSPSR	R	T	0.965	28.9	28.2	25.4	2		s11: Phospho (+79.97)	745.977	2234.91	2235.92	3	0.001788	0.7996	3209.27	287069	82748	449	469	true
WT sample	CDF divalent metal cation transporter (Eurofung) OS=Emericella nidulans (strain FGSC A4 / ATCC 38163 / CBS 112.46 / NRRL 194 / M139) OX=227321 GN=ANIA_01795 PE=4 SV=1	Q5BCD5_EMENI	ANIA_01795	UniProt_Aspergillus_Nidulans_txid162425_20191106.fasta	54514.3	1	3	3	8	0.07	possibly correct	true	DSDTEDNQVGSAHLPSGsPSRTPsIR	R	D	0.988	36.5	30.3	0.66	2		s18: Phospho (+79.97), s24: Phospho (+79.97)	957.404	2869.19	2870.2	3	-0.001787	-0.6226	3730.74	549012	110260	449	474	true
WT sample	CDF divalent metal cation transporter (Eurofung) OS=Emericella nidulans (strain FGSC A4 / ATCC 38163 / CBS 112.46 / NRRL 194 / M139) OX=227321 GN=ANIA_01795 PE=4 SV=1	Q5BCD5_EMENI	ANIA_01795	UniProt_Aspergillus_Nidulans_txid162425_20191106.fasta	54514.3	1	3	3	8	0.07	possibly correct	true	DSDTEDNQVGSAHLPsGSPSRtPSIR	R	D	0.996	42	30.3	0.34	2		s16: Phospho (+79.97), t22: Phospho (+79.97)	957.406	2869.2	2870.2	3	0.005171	1.802	3729.23	428819	103805	449	474	true
WT sample	CDF divalent metal cation transporter (Eurofung) OS=Emericella nidulans (strain FGSC A4 / ATCC 38163 / CBS 112.46 / NRRL 194 / M139) OX=227321 GN=ANIA_01795 PE=4 SV=1	Q5BCD5_EMENI	ANIA_01795	UniProt_Aspergillus_Nidulans_txid162425_20191106.fasta	54514.3	1	3	3	8	0.07	possibly correct	true	sTLLGHTDR	R	A	0.901	22.3	25	1.27	2		s1: Phospho (+79.97)	540.247	1078.48	1079.49	2	-0.000559	-0.5178	2870.11	566657	16849.5	251	259	true
WT sample	CDF divalent metal cation transporter (Eurofung) OS=Emericella nidulans (strain FGSC A4 / ATCC 38163 / CBS 112.46 / NRRL 194 / M139) OX=227321 GN=ANIA_01795 PE=4 SV=1	Q5BCD5_EMENI	ANIA_01795	UniProt_Aspergillus_Nidulans_txid162425_20191106.fasta	54514.3	1	3	3	8	0.07	possibly correct	true	StLLGHTDR	R	A	0.946	25	25	0	2		t2: Phospho (+79.97)	540.247	1078.48	1079.49	2	-0.000559	-0.5178	2869.99	566657	109981	251	259	true
WT sample	CDF divalent metal cation transporter (Eurofung) OS=Emericella nidulans (strain FGSC A4 / ATCC 38163 / CBS 112.46 / NRRL 194 / M139) OX=227321 GN=ANIA_01795 PE=4 SV=1	Q5BCD5_EMENI	ANIA_01795	UniProt_Aspergillus_Nidulans_txid162425_20191106.fasta	54514.3	1	3	3	8	0.07	possibly correct	true	sTLLGHTDR	R	A	0.946	25	25	0	2		s1: Phospho (+79.97)	540.247	1078.48	1079.49	2	-0.000559	-0.5178	2869.99	566657	109981	251	259	true
WT sample	CDF divalent metal cation transporter (Eurofung) OS=Emericella nidulans (strain FGSC A4 / ATCC 38163 / CBS 112.46 / NRRL 194 / M139) OX=227321 GN=ANIA_01795 PE=4 SV=1	Q5BCD5_EMENI	ANIA_01795	UniProt_Aspergillus_Nidulans_txid162425_20191106.fasta	54514.3	1	3	3	8	0.07	possibly correct	true	sTLLGHTDR	R	A	0.961	26.5	25	21.6	2		s1: Phospho (+79.97)	540.248	1078.48	1079.49	2	-0.0003149	-0.2917	2867.72	622637	114795	251	259	true
WT sample	CDF divalent metal cation transporter (Eurofung) OS=Emericella nidulans (strain FGSC A4 / ATCC 38163 / CBS 112.46 / NRRL 194 / M139) OX=227321 GN=ANIA_01795 PE=4 SV=1	Q5BCD5_EMENI	ANIA_01795	UniProt_Aspergillus_Nidulans_txid162425_20191106.fasta	54514.3	1	3	3	8	0.07	possibly correct	true	sTLLGHTDR	R	A	0.986	31.2	25	16.9	2		s1: Phospho (+79.97)	540.248	1078.48	1079.49	2	-0.0003149	-0.2917	2867.84	622637	19271.4	251	259	true
WT sample	Ubiquitin C-terminal hydrolase family protein (AFU_orthologue AFUA_5G06440) OS=Emericella nidulans (strain FGSC A4 / ATCC 38163 / CBS 112.46 / NRRL 194 / M139) OX=227321 GN=ANIA_02267 PE=4 SV=1	Q5BB13_EMENI	ANIA_02267	UniProt_Aspergillus_Nidulans_txid162425_20191106.fasta	82953.8	1	5	8	18	0.0753	possibly correct	true	DDDENKGTFSFsR	R	R	0.975	27.5	25	26.3	2		s12: Phospho (+79.97)	533.211	1596.61	1597.62	3	0.0007493	0.469	3616.33	608027	172094	625	637	true
WT sample	Ubiquitin C-terminal hydrolase family protein (AFU_orthologue AFUA_5G06440) OS=Emericella nidulans (strain FGSC A4 / ATCC 38163 / CBS 112.46 / NRRL 194 / M139) OX=227321 GN=ANIA_02267 PE=4 SV=1	Q5BB13_EMENI	ANIA_02267	UniProt_Aspergillus_Nidulans_txid162425_20191106.fasta	82953.8	1	5	8	18	0.0753	possibly correct	true	FAGRLsR	R	D	0.896	22.1	25	4.92	2		s6: Phospho (+79.97)	443.719	885.423	886.429	2	0.0004407	0.4972	2529.6	627322	112641	667	673	true
WT sample	Ubiquitin C-terminal hydrolase family protein (AFU_orthologue AFUA_5G06440) OS=Emericella nidulans (strain FGSC A4 / ATCC 38163 / CBS 112.46 / NRRL 194 / M139) OX=227321 GN=ANIA_02267 PE=4 SV=1	Q5BB13_EMENI	ANIA_02267	UniProt_Aspergillus_Nidulans_txid162425_20191106.fasta	82953.8	1	5	8	18	0.0753	possibly correct	true	GTIADLGLHSAPSTsPK	R	L	0.932	24.1	26.6	0	2		s15: Phospho (+79.97)	577.949	1730.82	1731.83	3	0.00061	0.3522	4082.99	1655640	438728	604	620	true
WT sample	Ubiquitin C-terminal hydrolase family protein (AFU_orthologue AFUA_5G06440) OS=Emericella nidulans (strain FGSC A4 / ATCC 38163 / CBS 112.46 / NRRL 194 / M139) OX=227321 GN=ANIA_02267 PE=4 SV=1	Q5BB13_EMENI	ANIA_02267	UniProt_Aspergillus_Nidulans_txid162425_20191106.fasta	82953.8	1	5	8	18	0.0753	possibly correct	true	GTIADLGLHSAPStSPK	R	L	0.932	24.1	26.6	0	2		t14: Phospho (+79.97)	577.949	1730.82	1731.83	3	0.00061	0.3522	4082.99	1655640	438728	604	620	true
WT sample	Ubiquitin C-terminal hydrolase family protein (AFU_orthologue AFUA_5G06440) OS=Emericella nidulans (strain FGSC A4 / ATCC 38163 / CBS 112.46 / NRRL 194 / M139) OX=227321 GN=ANIA_02267 PE=4 SV=1	Q5BB13_EMENI	ANIA_02267	UniProt_Aspergillus_Nidulans_txid162425_20191106.fasta	82953.8	1	5	8	18	0.0753	possibly correct	true	GTIADLGLHSAPsTSPK	R	L	0.932	24.1	26.6	0	2		s13: Phospho (+79.97)	577.949	1730.82	1731.83	3	0.00061	0.3522	4082.99	1655640	438728	604	620	true
WT sample	Ubiquitin C-terminal hydrolase family protein (AFU_orthologue AFUA_5G06440) OS=Emericella nidulans (strain FGSC A4 / ATCC 38163 / CBS 112.46 / NRRL 194 / M139) OX=227321 GN=ANIA_02267 PE=4 SV=1	Q5BB13_EMENI	ANIA_02267	UniProt_Aspergillus_Nidulans_txid162425_20191106.fasta	82953.8	1	5	8	18	0.0753	possibly correct	true	GTIADLGLHSAPSTsPK	R	L	0.955	27.4	26.6	0	2		s15: Phospho (+79.97)	866.42	1730.82	1731.83	2	0.0005014	0.2895	4089.63	1020440	150161	604	620	true
WT sample	Ubiquitin C-terminal hydrolase family protein (AFU_orthologue AFUA_5G06440) OS=Emericella nidulans (strain FGSC A4 / ATCC 38163 / CBS 112.46 / NRRL 194 / M139) OX=227321 GN=ANIA_02267 PE=4 SV=1	Q5BB13_EMENI	ANIA_02267	UniProt_Aspergillus_Nidulans_txid162425_20191106.fasta	82953.8	1	5	8	18	0.0753	possibly correct	true	GTIADLGLHSAPStSPK	R	L	0.955	27.4	26.6	0	2		t14: Phospho (+79.97)	866.42	1730.82	1731.83	2	0.0005014	0.2895	4089.63	1020440	150161	604	620	true
WT sample	Ubiquitin C-terminal hydrolase family protein (AFU_orthologue AFUA_5G06440) OS=Emericella nidulans (strain FGSC A4 / ATCC 38163 / CBS 112.46 / NRRL 194 / M139) OX=227321 GN=ANIA_02267 PE=4 SV=1	Q5BB13_EMENI	ANIA_02267	UniProt_Aspergillus_Nidulans_txid162425_20191106.fasta	82953.8	1	5	8	18	0.0753	possibly correct	true	GTIADLGLHSAPStsPK	R	L	0.958	27.3	27.4	19.3	2		t14: Phospho (+79.97), s15: Phospho (+79.97)	604.605	1810.79	1811.8	3	0.001564	0.863	4178.6	720949	179856	604	620	true
WT sample	Ubiquitin C-terminal hydrolase family protein (AFU_orthologue AFUA_5G06440) OS=Emericella nidulans (strain FGSC A4 / ATCC 38163 / CBS 112.46 / NRRL 194 / M139) OX=227321 GN=ANIA_02267 PE=4 SV=1	Q5BB13_EMENI	ANIA_02267	UniProt_Aspergillus_Nidulans_txid162425_20191106.fasta	82953.8	1	5	8	18	0.0753	possibly correct	true	GTIADLGLHSAPstSPK	R	L	0.966	29.2	27.1	29	2		s13: Phospho (+79.97), t14: Phospho (+79.97)	906.403	1810.79	1811.8	2	0.0006005	0.3315	4175.06	484640	82006.1	604	620	true
WT sample	Ubiquitin C-terminal hydrolase family protein (AFU_orthologue AFUA_5G06440) OS=Emericella nidulans (strain FGSC A4 / ATCC 38163 / CBS 112.46 / NRRL 194 / M139) OX=227321 GN=ANIA_02267 PE=4 SV=1	Q5BB13_EMENI	ANIA_02267	UniProt_Aspergillus_Nidulans_txid162425_20191106.fasta	82953.8	1	5	8	18	0.0753	possibly correct	true	GTIADLGLHSAPStsPK	R	L	0.98	30.7	27.1	29.9	2		t14: Phospho (+79.97), s15: Phospho (+79.97)	604.604	1810.79	1811.8	3	0.0002819	0.1556	4174.54	880556	264361	604	620	true
WT sample	Ubiquitin C-terminal hydrolase family protein (AFU_orthologue AFUA_5G06440) OS=Emericella nidulans (strain FGSC A4 / ATCC 38163 / CBS 112.46 / NRRL 194 / M139) OX=227321 GN=ANIA_02267 PE=4 SV=1	Q5BB13_EMENI	ANIA_02267	UniProt_Aspergillus_Nidulans_txid162425_20191106.fasta	82953.8	1	5	8	18	0.0753	possibly correct	true	GTIADLGLHSAPStsPK	R	L	0.983	32.5	27.1	23	2		t14: Phospho (+79.97), s15: Phospho (+79.97)	906.403	1810.79	1811.8	2	0.0003564	0.1967	4173.2	588063	82875.6	604	620	true
WT sample	Ubiquitin C-terminal hydrolase family protein (AFU_orthologue AFUA_5G06440) OS=Emericella nidulans (strain FGSC A4 / ATCC 38163 / CBS 112.46 / NRRL 194 / M139) OX=227321 GN=ANIA_02267 PE=4 SV=1	Q5BB13_EMENI	ANIA_02267	UniProt_Aspergillus_Nidulans_txid162425_20191106.fasta	82953.8	1	5	8	18	0.0753	possibly correct	true	GTIADLGLHSAPStSPK	R	L	0.995	37.5	26.9	30.1	2		t14: Phospho (+79.97)	866.42	1730.83	1731.83	2	0.001234	0.7124	4087.49	1221400	152930	604	620	true
WT sample	Ubiquitin C-terminal hydrolase family protein (AFU_orthologue AFUA_5G06440) OS=Emericella nidulans (strain FGSC A4 / ATCC 38163 / CBS 112.46 / NRRL 194 / M139) OX=227321 GN=ANIA_02267 PE=4 SV=1	Q5BB13_EMENI	ANIA_02267	UniProt_Aspergillus_Nidulans_txid162425_20191106.fasta	82953.8	1	5	8	18	0.0753	possibly correct	true	LQANRLsAGYK	R	S	0.915	23.6	25.6	16.5	2		s7: Phospho (+79.97)	650.824	1299.63	1300.64	2	-0.0001828	-0.1406	3038.89	2011240	339302	565	575	true
WT sample	Ubiquitin C-terminal hydrolase family protein (AFU_orthologue AFUA_5G06440) OS=Emericella nidulans (strain FGSC A4 / ATCC 38163 / CBS 112.46 / NRRL 194 / M139) OX=227321 GN=ANIA_02267 PE=4 SV=1	Q5BB13_EMENI	ANIA_02267	UniProt_Aspergillus_Nidulans_txid162425_20191106.fasta	82953.8	1	5	8	18	0.0753	possibly correct	true	LQANRLsAGYK	R	S	0.962	27.2	25.6	15.7	2		s7: Phospho (+79.97)	650.824	1299.63	1300.64	2	6.132e-05	0.04714	3036.22	1641520	357669	565	575	true
WT sample	Ubiquitin C-terminal hydrolase family protein (AFU_orthologue AFUA_5G06440) OS=Emericella nidulans (strain FGSC A4 / ATCC 38163 / CBS 112.46 / NRRL 194 / M139) OX=227321 GN=ANIA_02267 PE=4 SV=1	Q5BB13_EMENI	ANIA_02267	UniProt_Aspergillus_Nidulans_txid162425_20191106.fasta	82953.8	1	5	8	18	0.0753	possibly correct	true	LQANRLsAGYK	R	S	0.996	38	25.6	28	2		s7: Phospho (+79.97)	650.824	1299.63	1300.64	2	-0.0001828	-0.1406	3038.99	2011240	120034	565	575	true
WT sample	Ubiquitin C-terminal hydrolase family protein (AFU_orthologue AFUA_5G06440) OS=Emericella nidulans (strain FGSC A4 / ATCC 38163 / CBS 112.46 / NRRL 194 / M139) OX=227321 GN=ANIA_02267 PE=4 SV=1	Q5BB13_EMENI	ANIA_02267	UniProt_Aspergillus_Nidulans_txid162425_20191106.fasta	82953.8	1	5	8	18	0.0753	possibly correct	true	LQANRLsAGYK	R	S	0.997	50.3	25.6	40.1	2		s7: Phospho (+79.97)	650.824	1299.63	1300.64	2	6.132e-05	0.04714	3036.29	1641520	117059	565	575	true
WT sample	Ubiquitin C-terminal hydrolase family protein (AFU_orthologue AFUA_5G06440) OS=Emericella nidulans (strain FGSC A4 / ATCC 38163 / CBS 112.46 / NRRL 194 / M139) OX=227321 GN=ANIA_02267 PE=4 SV=1	Q5BB13_EMENI	ANIA_02267	UniProt_Aspergillus_Nidulans_txid162425_20191106.fasta	82953.8	1	5	8	18	0.0753	possibly correct	true	RsSIIQPK	R	F	0.959	26.2	25	17.1	2		s2: Phospho (+79.97)	504.766	1007.52	1008.52	2	0.00034	0.3372	2315.85	623632	196002	331	338	true
WT sample	Ubiquitin C-terminal hydrolase family protein (AFU_orthologue AFUA_5G06440) OS=Emericella nidulans (strain FGSC A4 / ATCC 38163 / CBS 112.46 / NRRL 194 / M139) OX=227321 GN=ANIA_02267 PE=4 SV=1	Q5BB13_EMENI	ANIA_02267	UniProt_Aspergillus_Nidulans_txid162425_20191106.fasta	82953.8	1	5	8	18	0.0753	possibly correct	true	RsSIIQPK	R	F	0.988	31.8	25	17.2	2		s2: Phospho (+79.97)	504.766	1007.52	1008.52	2	0.00034	0.3372	2316	623632	33987.1	331	338	true
WT sample	Uncharacterized protein OS=Emericella nidulans (strain FGSC A4 / ATCC 38163 / CBS 112.46 / NRRL 194 / M139) OX=227321 GN=AN7138.2 PE=4 SV=1	A0A1U8QR86_EMENI	AN7138	UniProt_Aspergillus_Nidulans_txid162425_20191106.fasta	64049.5	1	3	5	7	0.0676	possibly correct	true	AEDATGDVHDsDDEIDSLTELHR	K	V	0.971	28.1	29.1	21	2		s11: Phospho (+79.97)	655.773	2619.06	2620.07	4	0.002022	0.7717	4461.39	204463	113862	284	306	true
WT sample	Uncharacterized protein OS=Emericella nidulans (strain FGSC A4 / ATCC 38163 / CBS 112.46 / NRRL 194 / M139) OX=227321 GN=AN7138.2 PE=4 SV=1	A0A1U8QR86_EMENI	AN7138	UniProt_Aspergillus_Nidulans_txid162425_20191106.fasta	64049.5	1	3	5	7	0.0676	possibly correct	true	AEDATGDVHDsDDEIDSLtELHR	K	V	0.995	38.3	27.8	33.5	2		s11: Phospho (+79.97), t19: Phospho (+79.97)	900.686	2699.04	2700.04	3	0.007445	2.757	4344.16	381883	81939.7	284	306	true
WT sample	Uncharacterized protein OS=Emericella nidulans (strain FGSC A4 / ATCC 38163 / CBS 112.46 / NRRL 194 / M139) OX=227321 GN=AN7138.2 PE=4 SV=1	A0A1U8QR86_EMENI	AN7138	UniProt_Aspergillus_Nidulans_txid162425_20191106.fasta	64049.5	1	3	5	7	0.0676	possibly correct	true	AEDATGDVHDsDDEIDSLTELHR	K	V	0.997	57	29.1	53.4	2		s11: Phospho (+79.97)	874.028	2619.06	2620.07	3	0.001913	0.7302	4466.23	882635	138608	284	306	true
WT sample	Uncharacterized protein OS=Emericella nidulans (strain FGSC A4 / ATCC 38163 / CBS 112.46 / NRRL 194 / M139) OX=227321 GN=AN7138.2 PE=4 SV=1	A0A1U8QR86_EMENI	AN7138	UniProt_Aspergillus_Nidulans_txid162425_20191106.fasta	64049.5	1	3	5	7	0.0676	possibly correct	true	AEDATGDVHDsDDEIDSLTELHR	K	V	0.997	59.5	29.2	51.6	2		s11: Phospho (+79.97)	874.028	2619.06	2620.07	3	0.001181	0.4507	4462.3	588228	144145	284	306	true
WT sample	Uncharacterized protein OS=Emericella nidulans (strain FGSC A4 / ATCC 38163 / CBS 112.46 / NRRL 194 / M139) OX=227321 GN=AN7138.2 PE=4 SV=1	A0A1U8QR86_EMENI	AN7138	UniProt_Aspergillus_Nidulans_txid162425_20191106.fasta	64049.5	1	3	5	7	0.0676	possibly correct	true	IEKAEDATGDVHDsDDEIDSLTELHR	R	V	0.993	35.8	30.4	27.5	2		s14: Phospho (+79.97)	748.329	2989.29	2990.29	4	0.004931	1.649	4389.19	541321	203419	281	306	true
WT sample	Uncharacterized protein OS=Emericella nidulans (strain FGSC A4 / ATCC 38163 / CBS 112.46 / NRRL 194 / M139) OX=227321 GN=AN7138.2 PE=4 SV=1	A0A1U8QR86_EMENI	AN7138	UniProt_Aspergillus_Nidulans_txid162425_20191106.fasta	64049.5	1	3	5	7	0.0676	possibly correct	true	IEKAEDATGDVHDsDDEIDSLTELHR	R	V	0.997	54	30.5	42.4	2		s14: Phospho (+79.97)	748.328	2989.28	2990.29	4	-0.0001957	-0.06543	4387.31	517755	201550	281	306	true
WT sample	Uncharacterized protein OS=Emericella nidulans (strain FGSC A4 / ATCC 38163 / CBS 112.46 / NRRL 194 / M139) OX=227321 GN=AN7138.2 PE=4 SV=1	A0A1U8QR86_EMENI	AN7138	UniProt_Aspergillus_Nidulans_txid162425_20191106.fasta	64049.5	1	3	5	7	0.0676	possibly correct	true	LIPVREEsPLSYT	R	-	0.963	28.9	27.2	27.9	2		s8: Phospho (+79.97)	792.39	1582.77	1583.77	2	0.000731	0.4616	4546.18	1351930	190545	565	577	true
WT sample	Serine-rich protein, putative (AFU_orthologue AFUA_6G04880) OS=Emericella nidulans (strain FGSC A4 / ATCC 38163 / CBS 112.46 / NRRL 194 / M139) OX=227321 GN=ANIA_06529 PE=4 SV=1	Q5AYV1_EMENI	ANIA_06529	UniProt_Aspergillus_Nidulans_txid162425_20191106.fasta	75679.7	0.999	2	2	4	0.0449	possibly correct	true	IAsVVTR	R	A	0.9	32.6	25	21.5	2		s3: Phospho (+79.97)	413.215	824.416	825.423	2	0.0002268	0.2748	3046.55	2771440	360453	517	523	true
WT sample	Serine-rich protein, putative (AFU_orthologue AFUA_6G04880) OS=Emericella nidulans (strain FGSC A4 / ATCC 38163 / CBS 112.46 / NRRL 194 / M139) OX=227321 GN=ANIA_06529 PE=4 SV=1	Q5AYV1_EMENI	ANIA_06529	UniProt_Aspergillus_Nidulans_txid162425_20191106.fasta	75679.7	0.999	2	2	4	0.0449	possibly correct	true	IAsVVTR	R	A	0.9	34.6	25	19.9	2		s3: Phospho (+79.97)	413.215	824.416	825.423	2	0.0001658	0.2009	3044.01	2851010	415707	517	523	true
WT sample	Serine-rich protein, putative (AFU_orthologue AFUA_6G04880) OS=Emericella nidulans (strain FGSC A4 / ATCC 38163 / CBS 112.46 / NRRL 194 / M139) OX=227321 GN=ANIA_06529 PE=4 SV=1	Q5AYV1_EMENI	ANIA_06529	UniProt_Aspergillus_Nidulans_txid162425_20191106.fasta	75679.7	0.999	2	2	4	0.0449	possibly correct	true	QIDASsAAYSDEEPTLPQSAPTIK	R	A	0.992	39	30.4	0	2		s6: Phospho (+79.97)	867.066	2598.18	2599.18	3	0.002006	0.7719	4451.73	213535	94223.5	150	173	true
WT sample	Serine-rich protein, putative (AFU_orthologue AFUA_6G04880) OS=Emericella nidulans (strain FGSC A4 / ATCC 38163 / CBS 112.46 / NRRL 194 / M139) OX=227321 GN=ANIA_06529 PE=4 SV=1	Q5AYV1_EMENI	ANIA_06529	UniProt_Aspergillus_Nidulans_txid162425_20191106.fasta	75679.7	0.999	2	2	4	0.0449	possibly correct	true	QIDAsSAAYSDEEPTLPQSAPTIK	R	A	0.992	39	30.4	0	2		s5: Phospho (+79.97)	867.066	2598.18	2599.18	3	0.002006	0.7719	4451.73	213535	94223.5	150	173	true
WT sample	Serine/threonine-protein kinase OS=Emericella nidulans (strain FGSC A4 / ATCC 38163 / CBS 112.46 / NRRL 194 / M139) OX=227321 GN=AN1560.2 PE=3 SV=1	Q5BD20_EMENI	AN1560	UniProt_Aspergillus_Nidulans_txid162425_20191106.fasta	123781	0.905	0	0	3	0.00622	possibly correct	true	SSSTsLR	R	T	0.9	27.5	25	0	2		s5: Phospho (+79.97)	409.173	816.332	817.345	2	-0.005796	-7.092	2422.42	501075	17994.9	469	475	true
WT sample	Serine/threonine-protein kinase OS=Emericella nidulans (strain FGSC A4 / ATCC 38163 / CBS 112.46 / NRRL 194 / M139) OX=227321 GN=AN1560.2 PE=3 SV=1	Q5BD20_EMENI	AN1560	UniProt_Aspergillus_Nidulans_txid162425_20191106.fasta	123781	0.905	0	0	3	0.00622	possibly correct	true	SSStSLR	R	T	0.9	27.5	25	0	2		t4: Phospho (+79.97)	409.173	816.332	817.345	2	-0.005796	-7.092	2422.42	501075	17994.9	469	475	true
WT sample	Serine/threonine-protein kinase OS=Emericella nidulans (strain FGSC A4 / ATCC 38163 / CBS 112.46 / NRRL 194 / M139) OX=227321 GN=AN1560.2 PE=3 SV=1	Q5BD20_EMENI	AN1560	UniProt_Aspergillus_Nidulans_txid162425_20191106.fasta	123781	0.905	0	0	3	0.00622	possibly correct	true	SSsTSLR	R	T	0.9	27.5	25	0	2		s3: Phospho (+79.97)	409.173	816.332	817.345	2	-0.005796	-7.092	2422.42	501075	17994.9	469	475	true
WT sample	E3 ubiquitin-protein ligase OS=Emericella nidulans (strain FGSC A4 / ATCC 38163 / CBS 112.46 / NRRL 194 / M139) OX=227321 GN=AN1995.2 PE=3 SV=1	A0A1U8QV62_EMENI	AN1995	UniProt_Aspergillus_Nidulans_txid162425_20191106.fasta	89393.2	0.544	1	1	1	0.0185	possibly correct	true	SINKtSPPAPsPPAK	K	S	0.947	26.3	26.2	26.3	2		t5: Phospho (+79.97), s11: Phospho (+79.97)	826.377	1650.74	1651.75	2	-0.003023	-1.83	2755.22	167966	47891.5	627	641	true
WT sample	AbpA OS=Emericella nidulans OX=162425 GN=abpA PE=4 SV=1	A9P3U3_EMEND	abpA	UniProt_Aspergillus_Nidulans_txid162425_20191106.fasta	82847.8	1	3	4	17	0.154	possibly correct	true	AEsDTRPADAHESEALADPTPTSGSHVKPTAK	R	A	0.993	35.3	30.3	28.3	2		s3: Phospho (+79.97)	839.139	3352.53	3353.53	4	0.004624	1.379	3091.5	954271	76554.7	691	722	true
WT sample	AbpA OS=Emericella nidulans OX=162425 GN=abpA PE=4 SV=1	A9P3U3_EMEND	abpA	UniProt_Aspergillus_Nidulans_txid162425_20191106.fasta	82847.8	1	3	4	17	0.154	possibly correct	true	AEsDTRPADAHESEALADPTPTSGSHVKPTAK	R	A	0.996	38.9	30.3	0	2		s3: Phospho (+79.97)	671.512	3352.53	3353.53	5	0.004367	1.302	3097.54	4660770	2184950	691	722	true
WT sample	AbpA OS=Emericella nidulans OX=162425 GN=abpA PE=4 SV=1	A9P3U3_EMEND	abpA	UniProt_Aspergillus_Nidulans_txid162425_20191106.fasta	82847.8	1	3	4	17	0.154	possibly correct	true	AESDtRPADAHESEALADPTPTSGSHVKPTAK	R	A	0.996	38.9	30.3	0	2		t5: Phospho (+79.97)	671.512	3352.53	3353.53	5	0.004367	1.302	3097.54	4660770	2184950	691	722	true
WT sample	AbpA OS=Emericella nidulans OX=162425 GN=abpA PE=4 SV=1	A9P3U3_EMEND	abpA	UniProt_Aspergillus_Nidulans_txid162425_20191106.fasta	82847.8	1	3	4	17	0.154	possibly correct	true	AEsDTRPADAHESEALADPTPTSGSHVKPTAK	R	A	0.997	52.1	30.3	1.89	2		s3: Phospho (+79.97)	839.139	3352.53	3353.53	4	0.004624	1.379	3091.38	954271	578621	691	722	true
WT sample	AbpA OS=Emericella nidulans OX=162425 GN=abpA PE=4 SV=1	A9P3U3_EMEND	abpA	UniProt_Aspergillus_Nidulans_txid162425_20191106.fasta	82847.8	1	3	4	17	0.154	possibly correct	true	AESDtRPADAHESEALADPTPTSGSHVKPTAK	R	A	0.997	52.9	30.3	34.3	2		t5: Phospho (+79.97)	839.138	3352.52	3353.53	4	0.002671	0.7965	3093.64	1514290	731929	691	722	true
WT sample	AbpA OS=Emericella nidulans OX=162425 GN=abpA PE=4 SV=1	A9P3U3_EMEND	abpA	UniProt_Aspergillus_Nidulans_txid162425_20191106.fasta	82847.8	1	3	4	17	0.154	possibly correct	true	GLFPSNYVELLEDGRQsR	R	A	0.902	24	28.3	21.4	2		s17: Phospho (+79.97)	720.676	2159.01	2160.01	3	0.002527	1.17	6119.09	287089	65433.8	673	690	true
WT sample	AbpA OS=Emericella nidulans OX=162425 GN=abpA PE=4 SV=1	A9P3U3_EMEND	abpA	UniProt_Aspergillus_Nidulans_txid162425_20191106.fasta	82847.8	1	3	4	17	0.154	possibly correct	true	GLFPSNYVELLEDGRQsR	R	A	0.934	26	28.4	24.7	2		s17: Phospho (+79.97)	720.676	2159.01	2160.01	3	0.001062	0.4918	6152.33	430932	104188	673	690	true
WT sample	AbpA OS=Emericella nidulans OX=162425 GN=abpA PE=4 SV=1	A9P3U3_EMEND	abpA	UniProt_Aspergillus_Nidulans_txid162425_20191106.fasta	82847.8	1	3	4	17	0.154	possibly correct	true	NAATMAEPLERPEEVsLVDSDENR	R	L	0.99	37	30.1	37	2		s16: Phospho (+79.97)	918.077	2751.21	2752.21	3	0.002699	0.9807	4668.93	497169	116309	585	608	true
WT sample	AbpA OS=Emericella nidulans OX=162425 GN=abpA PE=4 SV=1	A9P3U3_EMEND	abpA	UniProt_Aspergillus_Nidulans_txid162425_20191106.fasta	82847.8	1	3	4	17	0.154	possibly correct	true	SQEPAAAEESTKPAVANNVQSQLsGVR	R	E	0.982	34	30	0.47	2		s24: Phospho (+79.97)	950.12	2847.34	2848.35	3	-0.001113	-0.3907	3990.78	332780	122599	421	447	true
WT sample	AbpA OS=Emericella nidulans OX=162425 GN=abpA PE=4 SV=1	A9P3U3_EMEND	abpA	UniProt_Aspergillus_Nidulans_txid162425_20191106.fasta	82847.8	1	3	4	17	0.154	possibly correct	true	SQEPAAAEESTKPAVANNVQSQLsGVR	R	E	0.997	45.2	29.9	37.9	2		s24: Phospho (+79.97)	950.12	2847.34	2848.35	3	-0.0003805	-0.1336	3992.19	462525	132107	421	447	true
WT sample	AbpA OS=Emericella nidulans OX=162425 GN=abpA PE=4 SV=1	A9P3U3_EMEND	abpA	UniProt_Aspergillus_Nidulans_txid162425_20191106.fasta	82847.8	1	3	4	17	0.154	possibly correct	true	TWAPVQTTHtGK	R	S	0.911	24.2	26.4	12.6	2		t10: Phospho (+79.97)	703.827	1405.64	1406.65	2	0.0003207	0.228	3129.95	2461150	238076	457	468	true
WT sample	AbpA OS=Emericella nidulans OX=162425 GN=abpA PE=4 SV=1	A9P3U3_EMEND	abpA	UniProt_Aspergillus_Nidulans_txid162425_20191106.fasta	82847.8	1	3	4	17	0.154	possibly correct	true	TWAPVQTTHtGK	R	S	0.93	25.3	26.5	13.3	2		t10: Phospho (+79.97)	703.827	1405.64	1406.65	2	0.000931	0.6619	3132.16	2331390	182139	457	468	true
WT sample	AbpA OS=Emericella nidulans OX=162425 GN=abpA PE=4 SV=1	A9P3U3_EMEND	abpA	UniProt_Aspergillus_Nidulans_txid162425_20191106.fasta	82847.8	1	3	4	17	0.154	possibly correct	true	TWAPVQTTHtGK	R	S	0.99	34	26.6	25.4	2		t10: Phospho (+79.97)	469.554	1405.64	1406.65	3	-8.948e-05	-0.06361	3129.92	4573350	508481	457	468	true
WT sample	AbpA OS=Emericella nidulans OX=162425 GN=abpA PE=4 SV=1	A9P3U3_EMEND	abpA	UniProt_Aspergillus_Nidulans_txid162425_20191106.fasta	82847.8	1	3	4	17	0.154	possibly correct	true	TWAPVQTTHtGK	R	S	0.993	35.4	26.4	25.9	2		t10: Phospho (+79.97)	469.554	1405.64	1406.65	3	2.071e-06	0.001472	3132.15	3670310	351699	457	468	true
WT sample	AbpA OS=Emericella nidulans OX=162425 GN=abpA PE=4 SV=1	A9P3U3_EMEND	abpA	UniProt_Aspergillus_Nidulans_txid162425_20191106.fasta	82847.8	1	3	4	17	0.154	possibly correct	true	TWAPVQTTHTGKsVENNR	R	T	0.942	26.5	28.2	23.5	2		s13: Phospho (+79.97)	702.664	2104.97	2105.98	3	0.0007905	0.3754	3250.53	5778510	1458530	457	474	true
WT sample	AbpA OS=Emericella nidulans OX=162425 GN=abpA PE=4 SV=1	A9P3U3_EMEND	abpA	UniProt_Aspergillus_Nidulans_txid162425_20191106.fasta	82847.8	1	3	4	17	0.154	possibly correct	true	TWAPVQTTHTGKsVENNR	R	T	0.97	29.6	28	0.99	2		s13: Phospho (+79.97)	702.664	2104.97	2105.98	3	0.001889	0.8971	3247.99	2928790	1004780	457	474	true
WT sample	AbpA OS=Emericella nidulans OX=162425 GN=abpA PE=4 SV=1	A9P3U3_EMEND	abpA	UniProt_Aspergillus_Nidulans_txid162425_20191106.fasta	82847.8	1	3	4	17	0.154	possibly correct	true	TWAPVQTTHTGKsVENNR	R	T	0.994	38	28	29	2		s13: Phospho (+79.97)	1053.49	2104.97	2105.98	2	0.00233	1.106	3255.44	284989	43733.9	457	474	true
WT sample	UDENN domain-containing protein OS=Emericella nidulans (strain FGSC A4 / ATCC 38163 / CBS 112.46 / NRRL 194 / M139) OX=227321 GN=AN1018.2 PE=4 SV=1	A0A1U8QGR6_EMENI	AN1018	UniProt_Aspergillus_Nidulans_txid162425_20191106.fasta	89449.7	1	5	8	18	0.0774	possibly correct	true	KDTTVNNVPsDGtRTPPPQQPAAALDSIELEPR	R	A	0.909	25.9	31.9	23.5	2		s10: Phospho (+79.97), t13: Phospho (+79.97)	919.433	3673.7	3674.71	4	0.0009154	0.2491	5078.17	70996.4	53938.1	742	774	true
WT sample	UDENN domain-containing protein OS=Emericella nidulans (strain FGSC A4 / ATCC 38163 / CBS 112.46 / NRRL 194 / M139) OX=227321 GN=AN1018.2 PE=4 SV=1	A0A1U8QGR6_EMENI	AN1018	UniProt_Aspergillus_Nidulans_txid162425_20191106.fasta	89449.7	1	5	8	18	0.0774	possibly correct	true	KDTTVNNVPsDGtRTPPPQQPAAALDSIELEPR	R	A	0.946	27.4	31.2	20.6	2		s10: Phospho (+79.97), t13: Phospho (+79.97)	919.434	3673.71	3674.71	4	0.004822	1.312	5054.55	48832	42761.6	742	774	true
WT sample	UDENN domain-containing protein OS=Emericella nidulans (strain FGSC A4 / ATCC 38163 / CBS 112.46 / NRRL 194 / M139) OX=227321 GN=AN1018.2 PE=4 SV=1	A0A1U8QGR6_EMENI	AN1018	UniProt_Aspergillus_Nidulans_txid162425_20191106.fasta	89449.7	1	5	8	18	0.0774	possibly correct	true	REsLDFNVGAISR	K	D	0.995	37.6	27	37.1	2		s3: Phospho (+79.97)	515.247	1542.72	1543.73	3	0.0001802	0.1167	4769.98	105879	36267.4	677	689	true
WT sample	UDENN domain-containing protein OS=Emericella nidulans (strain FGSC A4 / ATCC 38163 / CBS 112.46 / NRRL 194 / M139) OX=227321 GN=AN1018.2 PE=4 SV=1	A0A1U8QGR6_EMENI	AN1018	UniProt_Aspergillus_Nidulans_txid162425_20191106.fasta	89449.7	1	5	8	18	0.0774	possibly correct	true	REsLDFNVGAISR	K	D	0.995	37.8	26.8	31	2		s3: Phospho (+79.97)	515.247	1542.72	1543.73	3	-0.001285	-0.8322	4767.21	79547.8	34355	677	689	true
WT sample	UDENN domain-containing protein OS=Emericella nidulans (strain FGSC A4 / ATCC 38163 / CBS 112.46 / NRRL 194 / M139) OX=227321 GN=AN1018.2 PE=4 SV=1	A0A1U8QGR6_EMENI	AN1018	UniProt_Aspergillus_Nidulans_txid162425_20191106.fasta	89449.7	1	5	8	18	0.0774	possibly correct	true	RLsNLFFK	K	R	0.99	34	25	29.6	2		s3: Phospho (+79.97)	552.784	1103.55	1104.56	2	0.001271	1.151	5210.05	85801.2	4625.52	669	676	true
WT sample	UDENN domain-containing protein OS=Emericella nidulans (strain FGSC A4 / ATCC 38163 / CBS 112.46 / NRRL 194 / M139) OX=227321 GN=AN1018.2 PE=4 SV=1	A0A1U8QGR6_EMENI	AN1018	UniProt_Aspergillus_Nidulans_txid162425_20191106.fasta	89449.7	1	5	8	18	0.0774	possibly correct	true	RQsFQSFR	R	S	0.916	21.4	25	11.9	2		s3: Phospho (+79.97)	379.173	1134.5	1135.5	3	-0.0001014	-0.0893	3126.69	664509	285218	646	653	true
WT sample	UDENN domain-containing protein OS=Emericella nidulans (strain FGSC A4 / ATCC 38163 / CBS 112.46 / NRRL 194 / M139) OX=227321 GN=AN1018.2 PE=4 SV=1	A0A1U8QGR6_EMENI	AN1018	UniProt_Aspergillus_Nidulans_txid162425_20191106.fasta	89449.7	1	5	8	18	0.0774	possibly correct	true	RQsFQSFR	R	S	0.956	24.6	25	18.6	2		s3: Phospho (+79.97)	379.173	1134.5	1135.5	3	0.0001733	0.1526	3123.01	441438	211030	646	653	true
WT sample	UDENN domain-containing protein OS=Emericella nidulans (strain FGSC A4 / ATCC 38163 / CBS 112.46 / NRRL 194 / M139) OX=227321 GN=AN1018.2 PE=4 SV=1	A0A1U8QGR6_EMENI	AN1018	UniProt_Aspergillus_Nidulans_txid162425_20191106.fasta	89449.7	1	5	8	18	0.0774	possibly correct	true	RQsFQsFR	R	S	0.98	29.4	25	23.3	2		s3: Phospho (+79.97), s6: Phospho (+79.97)	608.239	1214.46	1215.47	2	0.00053	0.4361	3196.4	675008	139796	646	653	true
WT sample	UDENN domain-containing protein OS=Emericella nidulans (strain FGSC A4 / ATCC 38163 / CBS 112.46 / NRRL 194 / M139) OX=227321 GN=AN1018.2 PE=4 SV=1	A0A1U8QGR6_EMENI	AN1018	UniProt_Aspergillus_Nidulans_txid162425_20191106.fasta	89449.7	1	5	8	18	0.0774	possibly correct	true	RQsFQSFR	R	S	0.98	29.5	25	18.3	2		s3: Phospho (+79.97)	568.256	1134.5	1135.5	2	0.0003088	0.2719	3118.49	1372570	346638	646	653	true
WT sample	UDENN domain-containing protein OS=Emericella nidulans (strain FGSC A4 / ATCC 38163 / CBS 112.46 / NRRL 194 / M139) OX=227321 GN=AN1018.2 PE=4 SV=1	A0A1U8QGR6_EMENI	AN1018	UniProt_Aspergillus_Nidulans_txid162425_20191106.fasta	89449.7	1	5	8	18	0.0774	possibly correct	true	tPPPQQPAAALDSIELEPR	R	A	0.967	29.6	27.4	29.6	2		t1: Phospho (+79.97)	1055.51	2109.01	2110.02	2	-0.0002014	-0.09544	5259.88	109021	30378.6	756	774	true
WT sample	UDENN domain-containing protein OS=Emericella nidulans (strain FGSC A4 / ATCC 38163 / CBS 112.46 / NRRL 194 / M139) OX=227321 GN=AN1018.2 PE=4 SV=1	A0A1U8QGR6_EMENI	AN1018	UniProt_Aspergillus_Nidulans_txid162425_20191106.fasta	89449.7	1	5	8	18	0.0774	possibly correct	true	tPPPQQPAAALDSIELEPR	R	A	0.997	41.7	27.5	37.1	2		t1: Phospho (+79.97)	704.013	2109.02	2110.02	3	0.001006	0.4767	5249.05	460563	124992	756	774	true
WT sample	UDENN domain-containing protein OS=Emericella nidulans (strain FGSC A4 / ATCC 38163 / CBS 112.46 / NRRL 194 / M139) OX=227321 GN=AN1018.2 PE=4 SV=1	A0A1U8QGR6_EMENI	AN1018	UniProt_Aspergillus_Nidulans_txid162425_20191106.fasta	89449.7	1	5	8	18	0.0774	possibly correct	true	tPPPQQPAAALDSIELEPR	R	A	0.997	43.8	27.5	43.3	2		t1: Phospho (+79.97)	704.013	2109.02	2110.02	3	0.001189	0.5635	5177.52	43633.2	29283.8	756	774	true
WT sample	UDENN domain-containing protein OS=Emericella nidulans (strain FGSC A4 / ATCC 38163 / CBS 112.46 / NRRL 194 / M139) OX=227321 GN=AN1018.2 PE=4 SV=1	A0A1U8QGR6_EMENI	AN1018	UniProt_Aspergillus_Nidulans_txid162425_20191106.fasta	89449.7	1	5	8	18	0.0774	possibly correct	true	tPPPQQPAAALDSIELEPR	R	A	0.997	45.8	27.3	43.5	2		t1: Phospho (+79.97)	704.013	2109.02	2110.02	3	0.001738	0.8238	5284.1	225642	61636.3	756	774	true
WT sample	UDENN domain-containing protein OS=Emericella nidulans (strain FGSC A4 / ATCC 38163 / CBS 112.46 / NRRL 194 / M139) OX=227321 GN=AN1018.2 PE=4 SV=1	A0A1U8QGR6_EMENI	AN1018	UniProt_Aspergillus_Nidulans_txid162425_20191106.fasta	89449.7	1	5	8	18	0.0774	possibly correct	true	tPPPQQPAAALDSIELEPR	R	A	0.997	46.9	27.3	46.9	2		t1: Phospho (+79.97)	704.013	2109.02	2110.02	3	0.001738	0.8238	5251.12	429613	123391	756	774	true
WT sample	UDENN domain-containing protein OS=Emericella nidulans (strain FGSC A4 / ATCC 38163 / CBS 112.46 / NRRL 194 / M139) OX=227321 GN=AN1018.2 PE=4 SV=1	A0A1U8QGR6_EMENI	AN1018	UniProt_Aspergillus_Nidulans_txid162425_20191106.fasta	89449.7	1	5	8	18	0.0774	possibly correct	true	tPPPQQPAAALDSIELEPR	R	A	0.997	47.6	27.3	47.6	2		t1: Phospho (+79.97)	704.013	2109.02	2110.02	3	0.002654	1.258	5285.78	250438	60728.7	756	774	true
WT sample	UDENN domain-containing protein OS=Emericella nidulans (strain FGSC A4 / ATCC 38163 / CBS 112.46 / NRRL 194 / M139) OX=227321 GN=AN1018.2 PE=4 SV=1	A0A1U8QGR6_EMENI	AN1018	UniProt_Aspergillus_Nidulans_txid162425_20191106.fasta	89449.7	1	5	8	18	0.0774	possibly correct	true	tPPPQQPAAALDSIELEPR	R	A	0.997	49.2	27.4	44.5	2		t1: Phospho (+79.97)	704.012	2109.02	2110.02	3	0.0008228	0.3899	5180.35	83841.9	32445.6	756	774	true
WT sample	UDENN domain-containing protein OS=Emericella nidulans (strain FGSC A4 / ATCC 38163 / CBS 112.46 / NRRL 194 / M139) OX=227321 GN=AN1018.2 PE=4 SV=1	A0A1U8QGR6_EMENI	AN1018	UniProt_Aspergillus_Nidulans_txid162425_20191106.fasta	89449.7	1	5	8	18	0.0774	possibly correct	true	tPPPQQPAAALDSIELEPR	R	A	0.997	49.6	27.3	49.6	2		t1: Phospho (+79.97)	704.013	2109.02	2110.02	3	0.002471	1.171	5215.53	388538	87282.3	756	774	true
WT sample	UDENN domain-containing protein OS=Emericella nidulans (strain FGSC A4 / ATCC 38163 / CBS 112.46 / NRRL 194 / M139) OX=227321 GN=AN1018.2 PE=4 SV=1	A0A1U8QGR6_EMENI	AN1018	UniProt_Aspergillus_Nidulans_txid162425_20191106.fasta	89449.7	1	5	8	18	0.0774	possibly correct	true	tPPPQQPAAALDSIELEPR	R	A	0.997	54.5	27.3	46.2	2		t1: Phospho (+79.97)	704.013	2109.02	2110.02	3	0.002471	1.171	5213.42	351930	88246	756	774	true
WT sample	WD repeat protein (AFU_orthologue AFUA_5G07060) OS=Emericella nidulans (strain FGSC A4 / ATCC 38163 / CBS 112.46 / NRRL 194 / M139) OX=227321 GN=ANIA_02214 PE=4 SV=1	Q5BB66_EMENI	ANIA_02214	UniProt_Aspergillus_Nidulans_txid162425_20191106.fasta	65117.2	1	2	3	5	0.0956	possibly correct	true	LSDATGDYDAKsDsEGDDIGPAGPSDK	K	V	0.996	40.4	28.2	35	2		s12: Phospho (+79.97), s14: Phospho (+79.97)	948.366	2842.08	2843.08	3	0.002237	0.7868	3454.83	698150	142772	48	74	true
WT sample	WD repeat protein (AFU_orthologue AFUA_5G07060) OS=Emericella nidulans (strain FGSC A4 / ATCC 38163 / CBS 112.46 / NRRL 194 / M139) OX=227321 GN=ANIA_02214 PE=4 SV=1	Q5BB66_EMENI	ANIA_02214	UniProt_Aspergillus_Nidulans_txid162425_20191106.fasta	65117.2	1	2	3	5	0.0956	possibly correct	true	LSDAtGDYDAKsDSEGDDIGPAGPSDK	K	V	0.997	53.5	28.2	49.5	2		t5: Phospho (+79.97), s12: Phospho (+79.97)	948.366	2842.08	2843.08	3	0.001871	0.6579	3456.18	936648	154066	48	74	true
WT sample	WD repeat protein (AFU_orthologue AFUA_5G07060) OS=Emericella nidulans (strain FGSC A4 / ATCC 38163 / CBS 112.46 / NRRL 194 / M139) OX=227321 GN=ANIA_02214 PE=4 SV=1	Q5BB66_EMENI	ANIA_02214	UniProt_Aspergillus_Nidulans_txid162425_20191106.fasta	65117.2	1	2	3	5	0.0956	possibly correct	true	VKEDsDDsDDDsDDDDDEDEFPVSHELVMK	K	T	0.921	21.8	25.1	20.5	2		s5: Phospho (+79.97), s8: Phospho (+79.97), s12: Phospho (+79.97)	1228.09	3681.25	3682.24	3	0.01364	3.704	4987.15	103011	23426.7	75	104	true
WT sample	WD repeat protein (AFU_orthologue AFUA_5G07060) OS=Emericella nidulans (strain FGSC A4 / ATCC 38163 / CBS 112.46 / NRRL 194 / M139) OX=227321 GN=ANIA_02214 PE=4 SV=1	Q5BB66_EMENI	ANIA_02214	UniProt_Aspergillus_Nidulans_txid162425_20191106.fasta	65117.2	1	2	3	5	0.0956	possibly correct	true	VKEDsDDsDDDsDDDDDEDEFPVSHELVMK	K	T	0.953	21.9	25.1	18.6	2		s5: Phospho (+79.97), s8: Phospho (+79.97), s12: Phospho (+79.97)	921.316	3681.24	3682.24	4	0.003434	0.9326	5006.49	152299	59685.3	75	104	true
WT sample	WD repeat protein (AFU_orthologue AFUA_5G07060) OS=Emericella nidulans (strain FGSC A4 / ATCC 38163 / CBS 112.46 / NRRL 194 / M139) OX=227321 GN=ANIA_02214 PE=4 SV=1	Q5BB66_EMENI	ANIA_02214	UniProt_Aspergillus_Nidulans_txid162425_20191106.fasta	65117.2	1	2	3	5	0.0956	possibly correct	true	VKEDsDDsDDDsDDDDDEDEFPVSHELVMK	K	T	0.996	32.5	25	31.4	2		s5: Phospho (+79.97), s8: Phospho (+79.97), s12: Phospho (+79.97)	921.318	3681.24	3682.24	4	0.01027	2.789	5001.17	102474	67812.8	75	104	true
WT sample	Uncharacterized protein OS=Emericella nidulans (strain FGSC A4 / ATCC 38163 / CBS 112.46 / NRRL 194 / M139) OX=227321 GN=AN1610.2 PE=4 SV=1	Q5BCX0_EMENI	AN1610	UniProt_Aspergillus_Nidulans_txid162425_20191106.fasta	36426.7	0.961	1	2	7	0.0472	possibly correct	true	sVSGSAYSSAASSRPK	R	S	0.983	31.2	26.7	0.6	2		s1: Phospho (+79.97)	541.246	1620.72	1621.72	3	0.001235	0.7615	2733.53	824486	265330	134	149	true
WT sample	Uncharacterized protein OS=Emericella nidulans (strain FGSC A4 / ATCC 38163 / CBS 112.46 / NRRL 194 / M139) OX=227321 GN=AN1610.2 PE=4 SV=1	Q5BCX0_EMENI	AN1610	UniProt_Aspergillus_Nidulans_txid162425_20191106.fasta	36426.7	0.961	1	2	7	0.0472	possibly correct	true	SVsGSAYSSAASSRPK	R	S	0.997	40.3	26.8	0.8	2		s3: Phospho (+79.97)	811.365	1620.72	1621.72	2	0.0008822	0.544	2727.51	184815	13198.4	134	149	true
WT sample	Uncharacterized protein OS=Emericella nidulans (strain FGSC A4 / ATCC 38163 / CBS 112.46 / NRRL 194 / M139) OX=227321 GN=AN1610.2 PE=4 SV=1	Q5BCX0_EMENI	AN1610	UniProt_Aspergillus_Nidulans_txid162425_20191106.fasta	36426.7	0.961	1	2	7	0.0472	possibly correct	true	SVsGSAYSSAASSRPK	R	S	0.997	41.9	26.5	41.9	2		s3: Phospho (+79.97)	541.246	1620.71	1621.72	3	0.0005026	0.3099	2735.29	941726	248815	134	149	true
WT sample	Uncharacterized protein OS=Emericella nidulans (strain FGSC A4 / ATCC 38163 / CBS 112.46 / NRRL 194 / M139) OX=227321 GN=AN1610.2 PE=4 SV=1	Q5BCX0_EMENI	AN1610	UniProt_Aspergillus_Nidulans_txid162425_20191106.fasta	36426.7	0.961	1	2	7	0.0472	possibly correct	true	SVsGSAYSSAASSRPK	R	S	0.997	46.9	26.5	0	2		s3: Phospho (+79.97)	811.365	1620.71	1621.72	2	0.000516	0.3182	2731.11	392844	19531	134	149	true
WT sample	Uncharacterized protein OS=Emericella nidulans (strain FGSC A4 / ATCC 38163 / CBS 112.46 / NRRL 194 / M139) OX=227321 GN=AN1610.2 PE=4 SV=1	Q5BCX0_EMENI	AN1610	UniProt_Aspergillus_Nidulans_txid162425_20191106.fasta	36426.7	0.961	1	2	7	0.0472	possibly correct	true	sVSGSAYSSAASSRPK	R	S	0.997	46.9	26.5	0	2		s1: Phospho (+79.97)	811.365	1620.71	1621.72	2	0.000516	0.3182	2731.11	392844	19531	134	149	true
WT sample	Uncharacterized protein OS=Emericella nidulans (strain FGSC A4 / ATCC 38163 / CBS 112.46 / NRRL 194 / M139) OX=227321 GN=AN1610.2 PE=4 SV=1	Q5BCX0_EMENI	AN1610	UniProt_Aspergillus_Nidulans_txid162425_20191106.fasta	36426.7	0.961	1	2	7	0.0472	possibly correct	true	sVSGSAYSSAASSRPK	R	S	0.997	61.3	26.5	2.53	2		s1: Phospho (+79.97)	811.365	1620.71	1621.72	2	0.000516	0.3182	2730.97	392844	80723.8	134	149	true
WT sample	Uncharacterized protein OS=Emericella nidulans (strain FGSC A4 / ATCC 38163 / CBS 112.46 / NRRL 194 / M139) OX=227321 GN=AN1610.2 PE=4 SV=1	Q5BCX0_EMENI	AN1610	UniProt_Aspergillus_Nidulans_txid162425_20191106.fasta	36426.7	0.961	1	2	7	0.0472	possibly correct	true	sVSGSAYSSAASSRPK	R	S	0.997	62.2	26.8	59.6	2		s1: Phospho (+79.97)	811.365	1620.72	1621.72	2	0.0008822	0.544	2727.37	184815	60848.6	134	149	true
WT sample	Uncharacterized protein OS=Emericella nidulans (strain FGSC A4 / ATCC 38163 / CBS 112.46 / NRRL 194 / M139) OX=227321 GN=AN4696.2 PE=4 SV=1	A0A1U8QLV9_EMENI	AN4696	UniProt_Aspergillus_Nidulans_txid162425_20191106.fasta	140060	1	2	3	6	0.0245	possibly correct	true	QTEGRRNVtSPtNVPDsPR	R	D	0.945	25.9	27.4	0	2		t9: Phospho (+79.97), t12: Phospho (+79.97), s17: Phospho (+79.97)	784.318	2349.93	2350.96	3	-0.01796	-7.642	5766.79	15637.7	952.448	166	184	true
WT sample	Uncharacterized protein OS=Emericella nidulans (strain FGSC A4 / ATCC 38163 / CBS 112.46 / NRRL 194 / M139) OX=227321 GN=AN4696.2 PE=4 SV=1	A0A1U8QLV9_EMENI	AN4696	UniProt_Aspergillus_Nidulans_txid162425_20191106.fasta	140060	1	2	3	6	0.0245	possibly correct	true	QtEGRRNVTSPtNVPDsPR	R	D	0.945	25.9	27.4	0	2		t2: Phospho (+79.97), t12: Phospho (+79.97), s17: Phospho (+79.97)	784.318	2349.93	2350.96	3	-0.01796	-7.642	5766.79	15637.7	952.448	166	184	true
WT sample	Uncharacterized protein OS=Emericella nidulans (strain FGSC A4 / ATCC 38163 / CBS 112.46 / NRRL 194 / M139) OX=227321 GN=AN4696.2 PE=4 SV=1	A0A1U8QLV9_EMENI	AN4696	UniProt_Aspergillus_Nidulans_txid162425_20191106.fasta	140060	1	2	3	6	0.0245	possibly correct	true	tNSPTIPSGFHDR	R	Q	0.956	27.2	26.3	20	2		t1: Phospho (+79.97)	754.831	1507.65	1508.65	2	0.0006566	0.4352	3503.36	709627	100813	217	229	true
WT sample	Uncharacterized protein OS=Emericella nidulans (strain FGSC A4 / ATCC 38163 / CBS 112.46 / NRRL 194 / M139) OX=227321 GN=AN4696.2 PE=4 SV=1	A0A1U8QLV9_EMENI	AN4696	UniProt_Aspergillus_Nidulans_txid162425_20191106.fasta	140060	1	2	3	6	0.0245	possibly correct	true	TNsPTIPSGFHDR	R	Q	0.959	27.6	26.4	25.1	2		s3: Phospho (+79.97)	754.83	1507.65	1508.65	2	-0.000442	-0.293	3500.32	449794	97656.6	217	229	true
WT sample	Uncharacterized protein OS=Emericella nidulans (strain FGSC A4 / ATCC 38163 / CBS 112.46 / NRRL 194 / M139) OX=227321 GN=AN4696.2 PE=4 SV=1	A0A1U8QLV9_EMENI	AN4696	UniProt_Aspergillus_Nidulans_txid162425_20191106.fasta	140060	1	2	3	6	0.0245	possibly correct	true	TNsPTIPSGFHDR	R	Q	0.993	35.1	26.4	33.4	2		s3: Phospho (+79.97)	503.556	1507.65	1508.65	3	0.000277	0.1836	3494.46	318773	203292	217	229	true
WT sample	Uncharacterized protein OS=Emericella nidulans (strain FGSC A4 / ATCC 38163 / CBS 112.46 / NRRL 194 / M139) OX=227321 GN=AN4696.2 PE=4 SV=1	A0A1U8QLV9_EMENI	AN4696	UniProt_Aspergillus_Nidulans_txid162425_20191106.fasta	140060	1	2	3	6	0.0245	possibly correct	true	TNsPTIPSGFHDR	R	Q	0.995	36.8	26.3	32.1	2		s3: Phospho (+79.97)	503.555	1507.64	1508.65	3	-0.001554	-1.03	3492.63	194473	184245	217	229	true
WT sample	Uncharacterized protein OS=Emericella nidulans (strain FGSC A4 / ATCC 38163 / CBS 112.46 / NRRL 194 / M139) OX=227321 GN=ANIA_09515 PE=4 SV=1	Q5AQB5_EMENI	ANIA_09515	UniProt_Aspergillus_Nidulans_txid162425_20191106.fasta	24671.6	1	1	1	2	0.0476	possibly correct	true	SQLEsPNLAPK	R	E	0.997	48.3	25	48.3	2		s5: Phospho (+79.97)	632.302	1262.59	1263.6	2	-0.001206	-0.9545	3338.6	246088	121264	95	105	true
WT sample	Uncharacterized protein OS=Emericella nidulans (strain FGSC A4 / ATCC 38163 / CBS 112.46 / NRRL 194 / M139) OX=227321 GN=ANIA_09515 PE=4 SV=1	Q5AQB5_EMENI	ANIA_09515	UniProt_Aspergillus_Nidulans_txid162425_20191106.fasta	24671.6	1	1	1	2	0.0476	possibly correct	true	SQLEsPNLAPK	R	E	0.997	51.6	25	51.6	2		s5: Phospho (+79.97)	632.303	1262.59	1263.6	2	-0.0003516	-0.2782	3346.19	906528	133144	95	105	true
WT sample	40S ribosomal protein S10b (AFU_orthologue AFUA_6G12660) OS=Emericella nidulans (strain FGSC A4 / ATCC 38163 / CBS 112.46 / NRRL 194 / M139) OX=227321 GN=ANIA_03706 PE=4 SV=1	C8V7K1_EMENI,Q5B6X4_EMENI	AN3706,ANIA_03706	UniProt_Aspergillus_Nidulans_txid162425_20191106.fasta	17655.7	0.997	1	1	4	0.0784	possibly correct	true	EGAPGEFAPsFR	K	G	0.965	26.9	25	21.5	2		s10: Phospho (+79.97)	672.785	1343.56	1344.56	2	0.001203	0.8944	4191.76	141559	77295	130	141	true
WT sample	40S ribosomal protein S10b (AFU_orthologue AFUA_6G12660) OS=Emericella nidulans (strain FGSC A4 / ATCC 38163 / CBS 112.46 / NRRL 194 / M139) OX=227321 GN=ANIA_03706 PE=4 SV=1	C8V7K1_EMENI,Q5B6X4_EMENI	AN3706,ANIA_03706	UniProt_Aspergillus_Nidulans_txid162425_20191106.fasta	17655.7	0.997	1	1	4	0.0784	possibly correct	true	EGAPGEFAPsFR	K	G	0.997	39	25	26.1	2		s10: Phospho (+79.97)	672.785	1343.56	1344.56	2	0.001203	0.8944	4196.92	504648	111061	130	141	true
WT sample	40S ribosomal protein S10b (AFU_orthologue AFUA_6G12660) OS=Emericella nidulans (strain FGSC A4 / ATCC 38163 / CBS 112.46 / NRRL 194 / M139) OX=227321 GN=ANIA_03706 PE=4 SV=1	C8V7K1_EMENI,Q5B6X4_EMENI	AN3706,ANIA_03706	UniProt_Aspergillus_Nidulans_txid162425_20191106.fasta	17655.7	0.997	1	1	4	0.0784	possibly correct	true	EGAPGEFAPsFR	K	G	0.997	52.1	25	44.2	2		s10: Phospho (+79.97)	672.785	1343.56	1344.56	2	0.001447	1.076	4231.26	1479220	177714	130	141	true
WT sample	40S ribosomal protein S10b (AFU_orthologue AFUA_6G12660) OS=Emericella nidulans (strain FGSC A4 / ATCC 38163 / CBS 112.46 / NRRL 194 / M139) OX=227321 GN=ANIA_03706 PE=4 SV=1	C8V7K1_EMENI,Q5B6X4_EMENI	AN3706,ANIA_03706	UniProt_Aspergillus_Nidulans_txid162425_20191106.fasta	17655.7	0.997	1	1	4	0.0784	possibly correct	true	EGAPGEFAPsFR	K	G	0.997	53.1	25	43.6	2		s10: Phospho (+79.97)	672.785	1343.56	1344.56	2	0.001569	1.167	4229.24	2289590	192124	130	141	true
WT sample	RXT2_N domain-containing protein OS=Emericella nidulans (strain FGSC A4 / ATCC 38163 / CBS 112.46 / NRRL 194 / M139) OX=227321 GN=ANIA_01375 PE=4 SV=1	Q5BDK5_EMENI	ANIA_01375	UniProt_Aspergillus_Nidulans_txid162425_20191106.fasta	57982	0.997	1	1	2	0.0402	possibly correct	true	ALRNENDFsGPDDPITQPTNR	R	G	0.995	40.8	29.5	32.7	2		s9: Phospho (+79.97)	813.031	2436.07	2437.08	3	0.0009193	0.3772	3967.28	217083	83607.3	18	38	true
WT sample	RXT2_N domain-containing protein OS=Emericella nidulans (strain FGSC A4 / ATCC 38163 / CBS 112.46 / NRRL 194 / M139) OX=227321 GN=ANIA_01375 PE=4 SV=1	Q5BDK5_EMENI	ANIA_01375	UniProt_Aspergillus_Nidulans_txid162425_20191106.fasta	57982	0.997	1	1	2	0.0402	possibly correct	true	ALRNENDFsGPDDPITQPTNR	R	G	0.996	41.8	29.3	37.5	2		s9: Phospho (+79.97)	813.032	2436.08	2437.08	3	0.004215	1.73	3965.83	141578	76487.4	18	38	true
WT sample	Brr6_like_C_C domain-containing protein OS=Emericella nidulans (strain FGSC A4 / ATCC 38163 / CBS 112.46 / NRRL 194 / M139) OX=227321 GN=AN7182.2 PE=4 SV=1	A0A1U8QGY6_EMENI	AN7182	UniProt_Aspergillus_Nidulans_txid162425_20191106.fasta	50884.7	0.974	1	1	1	0.02	possibly correct	true	NsLFGMYGR	R	F	0.906	22.5	25	20.2	2		s2: Phospho (+79.97)	562.733	1123.45	1124.46	2	-0.0002014	-0.1791	4655.57	255999	63697.9	124	132	true
WT sample	YT521-B-like splicing factor, putative (AFU_orthologue AFUA_7G03780) OS=Emericella nidulans (strain FGSC A4 / ATCC 38163 / CBS 112.46 / NRRL 194 / M139) OX=227321 GN=ANIA_10537 PE=4 SV=1	C8V3R8_EMENI	ANIA_10537	UniProt_Aspergillus_Nidulans_txid162425_20191106.fasta	69914.9	1	2	2	5	0.0619	possibly correct	true	GTIFWEADTsEDEEGLPR	R	Q	0.989	35.1	27.9	33.1	2		s10: Phospho (+79.97)	1066.45	2130.88	2131.89	2	0.002598	1.219	5438.34	124878	22966.6	531	548	true
WT sample	YT521-B-like splicing factor, putative (AFU_orthologue AFUA_7G03780) OS=Emericella nidulans (strain FGSC A4 / ATCC 38163 / CBS 112.46 / NRRL 194 / M139) OX=227321 GN=ANIA_10537 PE=4 SV=1	C8V3R8_EMENI	ANIA_10537	UniProt_Aspergillus_Nidulans_txid162425_20191106.fasta	69914.9	1	2	2	5	0.0619	possibly correct	true	GTIFWEADTsEDEEGLPR	R	Q	0.997	49.2	27.8	0	2		s10: Phospho (+79.97)	1066.45	2130.88	2131.89	2	0.004307	2.02	5440.79	130165	23346.7	531	548	true
WT sample	YT521-B-like splicing factor, putative (AFU_orthologue AFUA_7G03780) OS=Emericella nidulans (strain FGSC A4 / ATCC 38163 / CBS 112.46 / NRRL 194 / M139) OX=227321 GN=ANIA_10537 PE=4 SV=1	C8V3R8_EMENI	ANIA_10537	UniProt_Aspergillus_Nidulans_txid162425_20191106.fasta	69914.9	1	2	2	5	0.0619	possibly correct	true	GTIFWEADtSEDEEGLPR	R	Q	0.997	49.2	27.8	0	2		t9: Phospho (+79.97)	1066.45	2130.88	2131.89	2	0.004307	2.02	5440.79	130165	23346.7	531	548	true
WT sample	YT521-B-like splicing factor, putative (AFU_orthologue AFUA_7G03780) OS=Emericella nidulans (strain FGSC A4 / ATCC 38163 / CBS 112.46 / NRRL 194 / M139) OX=227321 GN=ANIA_10537 PE=4 SV=1	C8V3R8_EMENI	ANIA_10537	UniProt_Aspergillus_Nidulans_txid162425_20191106.fasta	69914.9	1	2	2	5	0.0619	possibly correct	true	SEHHSSNEPDsPDVTPAPASR	R	S	0.956	27.1	27.4	24.5	2		s11: Phospho (+79.97)	766.321	2295.94	2296.95	3	0.001172	0.5101	2628.79	302539	3719.33	497	517	true
WT sample	YT521-B-like splicing factor, putative (AFU_orthologue AFUA_7G03780) OS=Emericella nidulans (strain FGSC A4 / ATCC 38163 / CBS 112.46 / NRRL 194 / M139) OX=227321 GN=ANIA_10537 PE=4 SV=1	C8V3R8_EMENI	ANIA_10537	UniProt_Aspergillus_Nidulans_txid162425_20191106.fasta	69914.9	1	2	2	5	0.0619	possibly correct	true	SEHHSSNEPDsPDVTPAPASR	R	S	0.993	36.5	27.4	34	2		s11: Phospho (+79.97)	766.321	2295.94	2296.95	3	0.001172	0.5101	2628.66	302539	100331	497	517	true
WT sample	Uncharacterized protein OS=Emericella nidulans (strain FGSC A4 / ATCC 38163 / CBS 112.46 / NRRL 194 / M139) OX=227321 GN=AN6289.2 PE=4 SV=1	A0A1U8QMM1_EMENI	AN6289	UniProt_Aspergillus_Nidulans_txid162425_20191106.fasta	87982.7	1	3	3	9	0.0442	possibly correct	true	RAsYDLTGGPLScK	R	D	0.99	34.3	26.8	19	2	c13: Carbamidomethyl (+57.02)	s3: Phospho (+79.97)	802.861	1603.71	1604.71	2	-0.000128	-0.07977	3977.33	1326980	58587.8	598	611	true
WT sample	Uncharacterized protein OS=Emericella nidulans (strain FGSC A4 / ATCC 38163 / CBS 112.46 / NRRL 194 / M139) OX=227321 GN=AN6289.2 PE=4 SV=1	A0A1U8QMM1_EMENI	AN6289	UniProt_Aspergillus_Nidulans_txid162425_20191106.fasta	87982.7	1	3	3	9	0.0442	possibly correct	true	RAsYDLTGGPLScK	R	D	0.997	46.7	26.8	38.9	2	c13: Carbamidomethyl (+57.02)	s3: Phospho (+79.97)	802.861	1603.71	1604.71	2	0.0007265	0.4527	3975.31	1153490	52084.6	598	611	true
WT sample	Uncharacterized protein OS=Emericella nidulans (strain FGSC A4 / ATCC 38163 / CBS 112.46 / NRRL 194 / M139) OX=227321 GN=AN6289.2 PE=4 SV=1	A0A1U8QMM1_EMENI	AN6289	UniProt_Aspergillus_Nidulans_txid162425_20191106.fasta	87982.7	1	3	3	9	0.0442	possibly correct	true	RAsYDLTGGPLScK	R	D	0.997	51.6	26.8	45.6	2	c13: Carbamidomethyl (+57.02)	s3: Phospho (+79.97)	802.861	1603.71	1604.71	2	0.0007265	0.4527	3975.19	1153490	210721	598	611	true
WT sample	Uncharacterized protein OS=Emericella nidulans (strain FGSC A4 / ATCC 38163 / CBS 112.46 / NRRL 194 / M139) OX=227321 GN=AN6289.2 PE=4 SV=1	A0A1U8QMM1_EMENI	AN6289	UniProt_Aspergillus_Nidulans_txid162425_20191106.fasta	87982.7	1	3	3	9	0.0442	possibly correct	true	RAsYDLTGGPLScK	R	D	0.997	68.8	26.8	57.4	2	c13: Carbamidomethyl (+57.02)	s3: Phospho (+79.97)	802.861	1603.71	1604.71	2	-0.000128	-0.07977	3977.22	1326980	218847	598	611	true
WT sample	Uncharacterized protein OS=Emericella nidulans (strain FGSC A4 / ATCC 38163 / CBS 112.46 / NRRL 194 / M139) OX=227321 GN=AN6289.2 PE=4 SV=1	A0A1U8QMM1_EMENI	AN6289	UniProt_Aspergillus_Nidulans_txid162425_20191106.fasta	87982.7	1	3	3	9	0.0442	possibly correct	true	SAsLQVVPK	R	R	0.997	41.6	25	32.6	2		s3: Phospho (+79.97)	504.76	1007.51	1008.51	2	0.0004096	0.4061	3423.84	456980	3402.4	162	170	true
WT sample	Uncharacterized protein OS=Emericella nidulans (strain FGSC A4 / ATCC 38163 / CBS 112.46 / NRRL 194 / M139) OX=227321 GN=AN6289.2 PE=4 SV=1	A0A1U8QMM1_EMENI	AN6289	UniProt_Aspergillus_Nidulans_txid162425_20191106.fasta	87982.7	1	3	3	9	0.0442	possibly correct	true	SAsLQVVPK	R	R	0.997	47.9	25	41.2	2		s3: Phospho (+79.97)	504.76	1007.51	1008.51	2	0.0004096	0.4061	3423.65	456980	125773	162	170	true
WT sample	Uncharacterized protein OS=Emericella nidulans (strain FGSC A4 / ATCC 38163 / CBS 112.46 / NRRL 194 / M139) OX=227321 GN=AN6289.2 PE=4 SV=1	A0A1U8QMM1_EMENI	AN6289	UniProt_Aspergillus_Nidulans_txid162425_20191106.fasta	87982.7	1	3	3	9	0.0442	possibly correct	true	SAsLQVVPK	R	R	0.997	52.1	25	47.8	2		s3: Phospho (+79.97)	504.76	1007.51	1008.51	2	0.0001654	0.164	3421.4	391035	111863	162	170	true
WT sample	Uncharacterized protein OS=Emericella nidulans (strain FGSC A4 / ATCC 38163 / CBS 112.46 / NRRL 194 / M139) OX=227321 GN=AN6289.2 PE=4 SV=1	A0A1U8QMM1_EMENI	AN6289	UniProt_Aspergillus_Nidulans_txid162425_20191106.fasta	87982.7	1	3	3	9	0.0442	possibly correct	true	SYPVsPGKSPSHR	R	I	0.91	21.4	25.3	21	2		s5: Phospho (+79.97)	493.565	1477.67	1478.68	3	0.0007611	0.5147	2531.78	245505	139728	77	89	true
WT sample	Uncharacterized protein OS=Emericella nidulans (strain FGSC A4 / ATCC 38163 / CBS 112.46 / NRRL 194 / M139) OX=227321 GN=AN6289.2 PE=4 SV=1	A0A1U8QMM1_EMENI	AN6289	UniProt_Aspergillus_Nidulans_txid162425_20191106.fasta	87982.7	1	3	3	9	0.0442	possibly correct	true	SYPVsPGKSPSHR	R	I	0.939	23.3	25.3	23.3	2		s5: Phospho (+79.97)	493.565	1477.67	1478.68	3	0.0006695	0.4528	2534.03	365155	147600	77	89	true
WT sample	Uncharacterized protein OS=Emericella nidulans (strain FGSC A4 / ATCC 38163 / CBS 112.46 / NRRL 194 / M139) OX=227321 GN=AN7514.2 PE=4 SV=1	Q5AW16_EMENI	AN7514	UniProt_Aspergillus_Nidulans_txid162425_20191106.fasta	161898	1	4	8	16	0.0417	possibly correct	true	GPAAPARTsPAPVIPK	K	S	0.944	23.5	25.1	0.18	2		s9: Phospho (+79.97)	537.287	1608.84	1609.85	3	-0.0001519	-0.09438	3305.67	555338	260291	1255	1270	true
WT sample	Uncharacterized protein OS=Emericella nidulans (strain FGSC A4 / ATCC 38163 / CBS 112.46 / NRRL 194 / M139) OX=227321 GN=AN7514.2 PE=4 SV=1	Q5AW16_EMENI	AN7514	UniProt_Aspergillus_Nidulans_txid162425_20191106.fasta	161898	1	4	8	16	0.0417	possibly correct	true	GPAAPARTsPAPVIPK	K	S	0.961	25.2	25	21.9	2		s9: Phospho (+79.97)	537.287	1608.84	1609.85	3	0.0009467	0.5881	3338.87	4803670	564406	1255	1270	true
WT sample	Uncharacterized protein OS=Emericella nidulans (strain FGSC A4 / ATCC 38163 / CBS 112.46 / NRRL 194 / M139) OX=227321 GN=AN7514.2 PE=4 SV=1	Q5AW16_EMENI	AN7514	UniProt_Aspergillus_Nidulans_txid162425_20191106.fasta	161898	1	4	8	16	0.0417	possibly correct	true	GPAAPARTsPAPVIPK	K	S	0.969	26.4	25.1	23.5	2		s9: Phospho (+79.97)	537.287	1608.84	1609.85	3	3.117e-05	0.01936	3340.82	2787960	401051	1255	1270	true
WT sample	Uncharacterized protein OS=Emericella nidulans (strain FGSC A4 / ATCC 38163 / CBS 112.46 / NRRL 194 / M139) OX=227321 GN=AN7514.2 PE=4 SV=1	Q5AW16_EMENI	AN7514	UniProt_Aspergillus_Nidulans_txid162425_20191106.fasta	161898	1	4	8	16	0.0417	possibly correct	true	GPAAPARTsPAPVIPK	K	S	0.977	28.9	25	0	2		s9: Phospho (+79.97)	805.427	1608.84	1609.85	2	0.0008381	0.5206	3309.86	441035	9576.77	1255	1270	true
WT sample	Uncharacterized protein OS=Emericella nidulans (strain FGSC A4 / ATCC 38163 / CBS 112.46 / NRRL 194 / M139) OX=227321 GN=AN7514.2 PE=4 SV=1	Q5AW16_EMENI	AN7514	UniProt_Aspergillus_Nidulans_txid162425_20191106.fasta	161898	1	4	8	16	0.0417	possibly correct	true	GPAAPARtSPAPVIPK	K	S	0.977	28.9	25	0	2		t8: Phospho (+79.97)	805.427	1608.84	1609.85	2	0.0008381	0.5206	3309.86	441035	9576.77	1255	1270	true
WT sample	Uncharacterized protein OS=Emericella nidulans (strain FGSC A4 / ATCC 38163 / CBS 112.46 / NRRL 194 / M139) OX=227321 GN=AN7514.2 PE=4 SV=1	Q5AW16_EMENI	AN7514	UniProt_Aspergillus_Nidulans_txid162425_20191106.fasta	161898	1	4	8	16	0.0417	possibly correct	true	GPAAPARtSPAPVIPK	K	S	0.982	30	25	0.59	2		t8: Phospho (+79.97)	805.427	1608.84	1609.85	2	0.000716	0.4448	3308.01	254167	88413.4	1255	1270	true
WT sample	Uncharacterized protein OS=Emericella nidulans (strain FGSC A4 / ATCC 38163 / CBS 112.46 / NRRL 194 / M139) OX=227321 GN=AN7514.2 PE=4 SV=1	Q5AW16_EMENI	AN7514	UniProt_Aspergillus_Nidulans_txid162425_20191106.fasta	161898	1	4	8	16	0.0417	possibly correct	true	GPAAPARtSPAPVIPK	K	S	0.983	30.3	25	0.76	2		t8: Phospho (+79.97)	805.427	1608.84	1609.85	2	0.0008381	0.5206	3309.73	441035	111983	1255	1270	true
WT sample	Uncharacterized protein OS=Emericella nidulans (strain FGSC A4 / ATCC 38163 / CBS 112.46 / NRRL 194 / M139) OX=227321 GN=AN7514.2 PE=4 SV=1	Q5AW16_EMENI	AN7514	UniProt_Aspergillus_Nidulans_txid162425_20191106.fasta	161898	1	4	8	16	0.0417	possibly correct	true	QSEsPAPKPER	K	K	0.95	24.7	25.8	24.7	2		s4: Phospho (+79.97)	435.866	1304.58	1305.58	3	-0.0003219	-0.2466	1864.53	220922	80459.1	1306	1316	true
WT sample	Uncharacterized protein OS=Emericella nidulans (strain FGSC A4 / ATCC 38163 / CBS 112.46 / NRRL 194 / M139) OX=227321 GN=AN7514.2 PE=4 SV=1	Q5AW16_EMENI	AN7514	UniProt_Aspergillus_Nidulans_txid162425_20191106.fasta	161898	1	4	8	16	0.0417	possibly correct	true	QSEsPAPKPER	K	K	0.964	27.5	25.6	22.3	2		s4: Phospho (+79.97)	653.296	1304.58	1305.58	2	0.0009428	0.7221	1863.21	156887	35139.1	1306	1316	true
WT sample	Uncharacterized protein OS=Emericella nidulans (strain FGSC A4 / ATCC 38163 / CBS 112.46 / NRRL 194 / M139) OX=227321 GN=AN7514.2 PE=4 SV=1	Q5AW16_EMENI	AN7514	UniProt_Aspergillus_Nidulans_txid162425_20191106.fasta	161898	1	4	8	16	0.0417	possibly correct	true	SVTPQPSTTPAVSQSVDSAESSATLDANGsTHGEK	K	Q	0.896	26.8	31.4	20.3	2		s30: Phospho (+79.97)	1175.19	3522.56	3523.57	3	-0.001791	-0.5082	4163.9	205105	46319.6	1271	1305	true
WT sample	Uncharacterized protein OS=Emericella nidulans (strain FGSC A4 / ATCC 38163 / CBS 112.46 / NRRL 194 / M139) OX=227321 GN=AN7514.2 PE=4 SV=1	Q5AW16_EMENI	AN7514	UniProt_Aspergillus_Nidulans_txid162425_20191106.fasta	161898	1	4	8	16	0.0417	possibly correct	true	SVTPQPSTTPAVSQSVDSAESSATLDANGsTHGEK	K	Q	0.901	26.9	31.2	25.1	2		s30: Phospho (+79.97)	1175.2	3522.57	3523.57	3	0.003336	0.9469	4161.95	218675	46386	1271	1305	true
WT sample	Uncharacterized protein OS=Emericella nidulans (strain FGSC A4 / ATCC 38163 / CBS 112.46 / NRRL 194 / M139) OX=227321 GN=AN7514.2 PE=4 SV=1	Q5AW16_EMENI	AN7514	UniProt_Aspergillus_Nidulans_txid162425_20191106.fasta	161898	1	4	8	16	0.0417	possibly correct	true	SVtPQPSTTPAVSQSVDsAESSATLDANGSTHGEK	K	Q	0.968	32.3	31.1	0.22	2		t3: Phospho (+79.97), s18: Phospho (+79.97)	1201.85	3602.53	3603.54	3	0.003558	0.9873	4174.79	536778	54702	1271	1305	true
WT sample	Uncharacterized protein OS=Emericella nidulans (strain FGSC A4 / ATCC 38163 / CBS 112.46 / NRRL 194 / M139) OX=227321 GN=AN7514.2 PE=4 SV=1	Q5AW16_EMENI	AN7514	UniProt_Aspergillus_Nidulans_txid162425_20191106.fasta	161898	1	4	8	16	0.0417	possibly correct	true	SVTPQPsTTPAVSQSVDSAESSATLDANGStHGEK	K	Q	0.97	30.5	31.6	0.42	2		s7: Phospho (+79.97), t31: Phospho (+79.97)	901.647	3602.56	3603.54	4	0.02729	7.572	4189.03	214112	112840	1271	1305	true
WT sample	Uncharacterized protein OS=Emericella nidulans (strain FGSC A4 / ATCC 38163 / CBS 112.46 / NRRL 194 / M139) OX=227321 GN=AN7514.2 PE=4 SV=1	Q5AW16_EMENI	AN7514	UniProt_Aspergillus_Nidulans_txid162425_20191106.fasta	161898	1	4	8	16	0.0417	possibly correct	true	SVtPQPSTTPAVSQSVDSAESSATLDANGSTHGEK	K	Q	0.972	33.2	31.3	30.2	2		t3: Phospho (+79.97)	1175.2	3522.56	3523.57	3	4.055e-05	0.01151	4204.39	130901	46922.4	1271	1305	true
WT sample	Uncharacterized protein OS=Emericella nidulans (strain FGSC A4 / ATCC 38163 / CBS 112.46 / NRRL 194 / M139) OX=227321 GN=AN7514.2 PE=4 SV=1	Q5AW16_EMENI	AN7514	UniProt_Aspergillus_Nidulans_txid162425_20191106.fasta	161898	1	4	8	16	0.0417	possibly correct	true	SVtPQPSTTPAVSQSVDSAESSATLDANGSTHGEK	K	Q	0.997	51.9	31.4	46.8	2		t3: Phospho (+79.97)	1175.19	3522.56	3523.57	3	-0.001058	-0.3003	4208.04	345873	62536.8	1271	1305	true
WT sample	Uncharacterized protein OS=Emericella nidulans (strain FGSC A4 / ATCC 38163 / CBS 112.46 / NRRL 194 / M139) OX=227321 GN=AN7514.2 PE=4 SV=1	Q5AW16_EMENI	AN7514	UniProt_Aspergillus_Nidulans_txid162425_20191106.fasta	161898	1	4	8	16	0.0417	possibly correct	true	TsPAPVIPK	R	S	0.918	23.1	25	21.3	2		s2: Phospho (+79.97)	495.257	988.499	989.507	2	-0.0002991	-0.3023	3120.35	1808700	391252	1262	1270	true
WT sample	NAD-dependent protein deacetylase hst1 OS=Emericella nidulans (strain FGSC A4 / ATCC 38163 / CBS 112.46 / NRRL 194 / M139) OX=227321 GN=AN10449 PE=3 SV=1	HST1_EMENI	2873064	UniProt_Aspergillus_Nidulans_txid162425_20191106.fasta	54297.7	0.961	1	1	3	0.0409	possibly correct	true	GEsPPLKAPLVEIEAAEVER	R	S	0.943	25.1	26.8	25.1	2		s3: Phospho (+79.97)	738.707	2213.1	2214.11	3	0.002062	0.9311	5828.14	67836.8	23139.4	9	28	true
WT sample	NAD-dependent protein deacetylase hst1 OS=Emericella nidulans (strain FGSC A4 / ATCC 38163 / CBS 112.46 / NRRL 194 / M139) OX=227321 GN=AN10449 PE=3 SV=1	HST1_EMENI	2873064	UniProt_Aspergillus_Nidulans_txid162425_20191106.fasta	54297.7	0.961	1	1	3	0.0409	possibly correct	true	GEsPPLKAPLVEIEAAEVER	R	S	0.953	26.2	26.9	21.4	2		s3: Phospho (+79.97)	738.707	2213.1	2214.11	3	0.0007799	0.3522	5863.26	97494	33289	9	28	true
WT sample	NAD-dependent protein deacetylase hst1 OS=Emericella nidulans (strain FGSC A4 / ATCC 38163 / CBS 112.46 / NRRL 194 / M139) OX=227321 GN=AN10449 PE=3 SV=1	HST1_EMENI	2873064	UniProt_Aspergillus_Nidulans_txid162425_20191106.fasta	54297.7	0.961	1	1	3	0.0409	possibly correct	true	GEsPPLKAPLVEIEAAEVER	R	S	0.997	42.7	26.8	38.4	2		s3: Phospho (+79.97)	738.707	2213.1	2214.11	3	0.001329	0.6003	5860.36	124670	35017	9	28	true
WT sample	Nitrate reductase [NADPH] OS=Emericella nidulans (strain FGSC A4 / ATCC 38163 / CBS 112.46 / NRRL 194 / M139) OX=227321 GN=niaD PE=3 SV=1	NIA_EMENI	2876780	UniProt_Aspergillus_Nidulans_txid162425_20191106.fasta	97563.2	0.998	1	1	3	0.0229	possibly correct	true	GNADTTDSSsDPRPTFLTPK	K	A	0.976	30.6	28	0	2		s10: Phospho (+79.97)	729.659	2185.95	2186.96	3	0.001227	0.5609	3930.72	2214960	387182	597	616	true
WT sample	Nitrate reductase [NADPH] OS=Emericella nidulans (strain FGSC A4 / ATCC 38163 / CBS 112.46 / NRRL 194 / M139) OX=227321 GN=niaD PE=3 SV=1	NIA_EMENI	2876780	UniProt_Aspergillus_Nidulans_txid162425_20191106.fasta	97563.2	0.998	1	1	3	0.0229	possibly correct	true	GNADTTDSsSDPRPTFLTPK	K	A	0.976	30.6	28	0	2		s9: Phospho (+79.97)	729.659	2185.95	2186.96	3	0.001227	0.5609	3930.72	2214960	387182	597	616	true
WT sample	Nitrate reductase [NADPH] OS=Emericella nidulans (strain FGSC A4 / ATCC 38163 / CBS 112.46 / NRRL 194 / M139) OX=227321 GN=niaD PE=3 SV=1	NIA_EMENI	2876780	UniProt_Aspergillus_Nidulans_txid162425_20191106.fasta	97563.2	0.998	1	1	3	0.0229	possibly correct	true	GNADTTDSSsDPRPTFLTPK	K	A	0.981	31.9	28	0.96	2		s10: Phospho (+79.97)	729.659	2185.95	2186.96	3	0.00141	0.6446	3929.06	1582300	384597	597	616	true
WT sample	GTP binding protein (SPG1), putative (AFU_orthologue AFUA_6G10330) OS=Emericella nidulans (strain FGSC A4 / ATCC 38163 / CBS 112.46 / NRRL 194 / M139) OX=227321 GN=ANIA_07206 PE=4 SV=1	C8VD16_EMENI	ANIA_07206	UniProt_Aspergillus_Nidulans_txid162425_20191106.fasta	35288.8	0.999	1	3	11	0.0987	possibly correct	true	AHYEYHTPTQDPQPQPPtSSRPSsGLSGTQK	R	Q	0.901	24.8	31.2	1.18	2		t18: Phospho (+79.97), s24: Phospho (+79.97)	885.637	3538.52	3539.53	4	-0.001764	-0.4983	3445.66	127611	93185	85	115	true
WT sample	GTP binding protein (SPG1), putative (AFU_orthologue AFUA_6G10330) OS=Emericella nidulans (strain FGSC A4 / ATCC 38163 / CBS 112.46 / NRRL 194 / M139) OX=227321 GN=ANIA_07206 PE=4 SV=1	C8VD16_EMENI	ANIA_07206	UniProt_Aspergillus_Nidulans_txid162425_20191106.fasta	35288.8	0.999	1	3	11	0.0987	possibly correct	true	AHYEYHTPTQDPQPQPPTSsRPSsGLSGTQK	R	Q	0.917	27.7	31.2	0	2		s20: Phospho (+79.97), s24: Phospho (+79.97)	1180.51	3538.52	3539.53	3	-0.001811	-0.5118	3396.34	266855	41168.2	85	115	true
WT sample	GTP binding protein (SPG1), putative (AFU_orthologue AFUA_6G10330) OS=Emericella nidulans (strain FGSC A4 / ATCC 38163 / CBS 112.46 / NRRL 194 / M139) OX=227321 GN=ANIA_07206 PE=4 SV=1	C8VD16_EMENI	ANIA_07206	UniProt_Aspergillus_Nidulans_txid162425_20191106.fasta	35288.8	0.999	1	3	11	0.0987	possibly correct	true	AHYEYHTPTQDPQPQPPTsSRPSsGLSGTQK	R	Q	0.917	27.7	31.2	0	2		s19: Phospho (+79.97), s24: Phospho (+79.97)	1180.51	3538.52	3539.53	3	-0.001811	-0.5118	3396.34	266855	41168.2	85	115	true
WT sample	GTP binding protein (SPG1), putative (AFU_orthologue AFUA_6G10330) OS=Emericella nidulans (strain FGSC A4 / ATCC 38163 / CBS 112.46 / NRRL 194 / M139) OX=227321 GN=ANIA_07206 PE=4 SV=1	C8VD16_EMENI	ANIA_07206	UniProt_Aspergillus_Nidulans_txid162425_20191106.fasta	35288.8	0.999	1	3	11	0.0987	possibly correct	true	AHYEYHTPTQDPQPQPPtSSRPSsGLSGTQK	R	Q	0.917	27.7	31.2	0	2		t18: Phospho (+79.97), s24: Phospho (+79.97)	1180.51	3538.52	3539.53	3	-0.001811	-0.5118	3396.34	266855	41168.2	85	115	true
WT sample	GTP binding protein (SPG1), putative (AFU_orthologue AFUA_6G10330) OS=Emericella nidulans (strain FGSC A4 / ATCC 38163 / CBS 112.46 / NRRL 194 / M139) OX=227321 GN=ANIA_07206 PE=4 SV=1	C8VD16_EMENI	ANIA_07206	UniProt_Aspergillus_Nidulans_txid162425_20191106.fasta	35288.8	0.999	1	3	11	0.0987	possibly correct	true	AHYEYHTPTQDPQPQPPTSSRPSSGLsGtQK	R	Q	0.956	28.5	31.4	0.41	2		s27: Phospho (+79.97), t29: Phospho (+79.97)	885.638	3538.52	3539.53	4	0.003119	0.8812	3367	181939	131738	85	115	true
WT sample	GTP binding protein (SPG1), putative (AFU_orthologue AFUA_6G10330) OS=Emericella nidulans (strain FGSC A4 / ATCC 38163 / CBS 112.46 / NRRL 194 / M139) OX=227321 GN=ANIA_07206 PE=4 SV=1	C8VD16_EMENI	ANIA_07206	UniProt_Aspergillus_Nidulans_txid162425_20191106.fasta	35288.8	0.999	1	3	11	0.0987	possibly correct	true	AHYEYHTPTQDPQPQPPtSSRPSSGLSGTQK	R	Q	0.978	31.2	31.1	26.6	2		t18: Phospho (+79.97)	865.645	3458.55	3459.56	4	-0.001009	-0.2915	3363.58	162663	101016	85	115	true
WT sample	GTP binding protein (SPG1), putative (AFU_orthologue AFUA_6G10330) OS=Emericella nidulans (strain FGSC A4 / ATCC 38163 / CBS 112.46 / NRRL 194 / M139) OX=227321 GN=ANIA_07206 PE=4 SV=1	C8VD16_EMENI	ANIA_07206	UniProt_Aspergillus_Nidulans_txid162425_20191106.fasta	35288.8	0.999	1	3	11	0.0987	possibly correct	true	AHYEYHTPTQDPQPQPPTssRPSSGLSGTQK	R	Q	0.993	37	31.5	0	2		s19: Phospho (+79.97), s20: Phospho (+79.97)	885.639	3538.53	3539.53	4	0.006537	1.847	3443.6	95805.9	109936	85	115	true
WT sample	GTP binding protein (SPG1), putative (AFU_orthologue AFUA_6G10330) OS=Emericella nidulans (strain FGSC A4 / ATCC 38163 / CBS 112.46 / NRRL 194 / M139) OX=227321 GN=ANIA_07206 PE=4 SV=1	C8VD16_EMENI	ANIA_07206	UniProt_Aspergillus_Nidulans_txid162425_20191106.fasta	35288.8	0.999	1	3	11	0.0987	possibly correct	true	AHYEYHTPTQDPQPQPPtSsRPSSGLSGTQK	R	Q	0.993	37	31.5	0	2		t18: Phospho (+79.97), s20: Phospho (+79.97)	885.639	3538.53	3539.53	4	0.006537	1.847	3443.6	95805.9	109936	85	115	true
WT sample	GTP binding protein (SPG1), putative (AFU_orthologue AFUA_6G10330) OS=Emericella nidulans (strain FGSC A4 / ATCC 38163 / CBS 112.46 / NRRL 194 / M139) OX=227321 GN=ANIA_07206 PE=4 SV=1	C8VD16_EMENI	ANIA_07206	UniProt_Aspergillus_Nidulans_txid162425_20191106.fasta	35288.8	0.999	1	3	11	0.0987	possibly correct	true	AHYEYHTPTQDPQPQPPtsSRPSSGLSGTQK	R	Q	0.993	37	31.5	0	2		t18: Phospho (+79.97), s19: Phospho (+79.97)	885.639	3538.53	3539.53	4	0.006537	1.847	3443.6	95805.9	109936	85	115	true
WT sample	GTP binding protein (SPG1), putative (AFU_orthologue AFUA_6G10330) OS=Emericella nidulans (strain FGSC A4 / ATCC 38163 / CBS 112.46 / NRRL 194 / M139) OX=227321 GN=ANIA_07206 PE=4 SV=1	C8VD16_EMENI	ANIA_07206	UniProt_Aspergillus_Nidulans_txid162425_20191106.fasta	35288.8	0.999	1	3	11	0.0987	possibly correct	true	AHYEYHTPTQDPQPQPPTSsRPSsGLSGTQK	R	Q	0.997	52.5	31.4	0	2		s20: Phospho (+79.97), s24: Phospho (+79.97)	885.638	3538.52	3539.53	4	0.002631	0.7432	3399.33	3539410	862731	85	115	true
WT sample	GTP binding protein (SPG1), putative (AFU_orthologue AFUA_6G10330) OS=Emericella nidulans (strain FGSC A4 / ATCC 38163 / CBS 112.46 / NRRL 194 / M139) OX=227321 GN=ANIA_07206 PE=4 SV=1	C8VD16_EMENI	ANIA_07206	UniProt_Aspergillus_Nidulans_txid162425_20191106.fasta	35288.8	0.999	1	3	11	0.0987	possibly correct	true	AHYEYHTPTQDPQPQPPTsSRPSsGLSGTQK	R	Q	0.997	52.5	31.4	0	2		s19: Phospho (+79.97), s24: Phospho (+79.97)	885.638	3538.52	3539.53	4	0.002631	0.7432	3399.33	3539410	862731	85	115	true
WT sample	Non-specific serine/threonine protein kinase OS=Emericella nidulans OX=162425 GN=schA PE=4 SV=1	Q8NIK8_EMEND	schA	UniProt_Aspergillus_Nidulans_txid162425_20191106.fasta	101448	1	3	3	7	0.037	possibly correct	true	APAsPPR	K	S	0.9	26.3	25	26.3	2		s4: Phospho (+79.97)	388.179	774.343	775.35	2	0.0001457	0.1879	1813.24	69769.3	29435.8	295	301	true
WT sample	Non-specific serine/threonine protein kinase OS=Emericella nidulans OX=162425 GN=schA PE=4 SV=1	Q8NIK8_EMEND	schA	UniProt_Aspergillus_Nidulans_txid162425_20191106.fasta	101448	1	3	3	7	0.037	possibly correct	true	APAsPPR	K	S	0.9	37.5	25	37.5	2		s4: Phospho (+79.97)	388.178	774.342	775.35	2	-0.0002205	-0.2844	1863.48	72358.8	28294	295	301	true
WT sample	Non-specific serine/threonine protein kinase OS=Emericella nidulans OX=162425 GN=schA PE=4 SV=1	Q8NIK8_EMEND	schA	UniProt_Aspergillus_Nidulans_txid162425_20191106.fasta	101448	1	3	3	7	0.037	possibly correct	true	APAsPPR	K	S	0.9	43.2	25	43.2	2		s4: Phospho (+79.97)	388.179	774.343	775.35	2	-9.845e-05	-0.127	1857.8	103613	31112.9	295	301	true
WT sample	Non-specific serine/threonine protein kinase OS=Emericella nidulans OX=162425 GN=schA PE=4 SV=1	Q8NIK8_EMEND	schA	UniProt_Aspergillus_Nidulans_txid162425_20191106.fasta	101448	1	3	3	7	0.037	possibly correct	true	LKSDTDTSNFDPEFTNALENSNsLNDR	K	A	0.958	30.7	30.9	27.1	2		s23: Phospho (+79.97)	1042.12	3123.34	3124.34	3	0.006988	2.237	5012.59	117701	48286.7	805	831	true
WT sample	Non-specific serine/threonine protein kinase OS=Emericella nidulans OX=162425 GN=schA PE=4 SV=1	Q8NIK8_EMEND	schA	UniProt_Aspergillus_Nidulans_txid162425_20191106.fasta	101448	1	3	3	7	0.037	possibly correct	true	LKSDTDTSNFDPEFTNALENSNsLNDR	K	A	0.996	43.1	30.7	0.39	2		s23: Phospho (+79.97)	1042.12	3123.33	3124.34	3	0.001129	0.3614	5013.9	255265	60831.1	805	831	true
WT sample	Non-specific serine/threonine protein kinase OS=Emericella nidulans OX=162425 GN=schA PE=4 SV=1	Q8NIK8_EMEND	schA	UniProt_Aspergillus_Nidulans_txid162425_20191106.fasta	101448	1	3	3	7	0.037	possibly correct	true	SDTDTSNFDPEFTNALENSNsLNDR	K	A	0.957	28.2	28.6	26.1	2		s21: Phospho (+79.97)	961.726	2882.16	2883.16	3	0.004326	1.5	5108.86	273243	72622.6	807	831	true
WT sample	Non-specific serine/threonine protein kinase OS=Emericella nidulans OX=162425 GN=schA PE=4 SV=1	Q8NIK8_EMEND	schA	UniProt_Aspergillus_Nidulans_txid162425_20191106.fasta	101448	1	3	3	7	0.037	possibly correct	true	SDTDTSNFDPEFTNALENSNsLNDR	K	A	0.997	61.4	28.4	57.5	2		s21: Phospho (+79.97)	961.725	2882.15	2883.16	3	0.001945	0.6747	5110.9	359930	77905.8	807	831	true
WT sample	Armadillo repeat protein (AFU_orthologue AFUA_1G07050) OS=Emericella nidulans (strain FGSC A4 / ATCC 38163 / CBS 112.46 / NRRL 194 / M139) OX=227321 GN=ANIA_05157 PE=4 SV=1	Q5B2S3_EMENI	ANIA_05157	UniProt_Aspergillus_Nidulans_txid162425_20191106.fasta	109533	1	2	3	6	0.0121	possibly correct	true	QIPGFSPsDIK	R	K	0.967	28.1	25.9	25.4	2		s8: Phospho (+79.97)	634.8	1267.59	1268.59	2	0.0007098	0.5595	4726.18	5095620	423351	291	301	true
WT sample	Armadillo repeat protein (AFU_orthologue AFUA_1G07050) OS=Emericella nidulans (strain FGSC A4 / ATCC 38163 / CBS 112.46 / NRRL 194 / M139) OX=227321 GN=ANIA_05157 PE=4 SV=1	Q5B2S3_EMENI	ANIA_05157	UniProt_Aspergillus_Nidulans_txid162425_20191106.fasta	109533	1	2	3	6	0.0121	possibly correct	true	QIPGFsPSDIK	R	K	0.982	30.8	25.8	26	2		s6: Phospho (+79.97)	634.8	1267.59	1268.59	2	0.0004656	0.367	4728.32	4402110	470862	291	301	true
WT sample	Armadillo repeat protein (AFU_orthologue AFUA_1G07050) OS=Emericella nidulans (strain FGSC A4 / ATCC 38163 / CBS 112.46 / NRRL 194 / M139) OX=227321 GN=ANIA_05157 PE=4 SV=1	Q5B2S3_EMENI	ANIA_05157	UniProt_Aspergillus_Nidulans_txid162425_20191106.fasta	109533	1	2	3	6	0.0121	possibly correct	true	QIPGFsPSDIKK	R	G	0.962	27.9	26.3	0.95	2		s6: Phospho (+79.97)	698.848	1395.68	1396.69	2	0.001657	1.186	4297.05	256200	88509	291	302	true
WT sample	Armadillo repeat protein (AFU_orthologue AFUA_1G07050) OS=Emericella nidulans (strain FGSC A4 / ATCC 38163 / CBS 112.46 / NRRL 194 / M139) OX=227321 GN=ANIA_05157 PE=4 SV=1	Q5B2S3_EMENI	ANIA_05157	UniProt_Aspergillus_Nidulans_txid162425_20191106.fasta	109533	1	2	3	6	0.0121	possibly correct	true	QIPGFsPSDIKK	R	G	0.996	37.7	26.3	31.8	2		s6: Phospho (+79.97)	466.234	1395.68	1396.69	3	0.0008196	0.5868	4325.47	417950	61124.9	291	302	true
WT sample	Armadillo repeat protein (AFU_orthologue AFUA_1G07050) OS=Emericella nidulans (strain FGSC A4 / ATCC 38163 / CBS 112.46 / NRRL 194 / M139) OX=227321 GN=ANIA_05157 PE=4 SV=1	Q5B2S3_EMENI	ANIA_05157	UniProt_Aspergillus_Nidulans_txid162425_20191106.fasta	109533	1	2	3	6	0.0121	possibly correct	true	QIPGFsPSDIKK	R	G	0.997	38.9	26.1	33.7	2		s6: Phospho (+79.97)	466.234	1395.68	1396.69	3	-9.593e-05	-0.06868	4324	571206	75888.1	291	302	true
WT sample	Armadillo repeat protein (AFU_orthologue AFUA_1G07050) OS=Emericella nidulans (strain FGSC A4 / ATCC 38163 / CBS 112.46 / NRRL 194 / M139) OX=227321 GN=ANIA_05157 PE=4 SV=1	Q5B2S3_EMENI	ANIA_05157	UniProt_Aspergillus_Nidulans_txid162425_20191106.fasta	109533	1	2	3	6	0.0121	possibly correct	true	QIPGFsPSDIKK	R	G	0.997	39.6	26.3	29.1	2		s6: Phospho (+79.97)	466.234	1395.68	1396.69	3	0.001369	0.9801	4289.79	225628	88612.3	291	302	true
WT sample	Serine/threonine-protein kinase ste20 OS=Emericella nidulans (strain FGSC A4 / ATCC 38163 / CBS 112.46 / NRRL 194 / M139) OX=227321 GN=ste20 PE=3 SV=1	STE20_EMENI	2875228	UniProt_Aspergillus_Nidulans_txid162425_20191106.fasta	93422.1	1	1	1	2	0.0118	possibly correct	true	RHPsAPVYPR	K	S	0.978	28.3	25.3	25.9	2		s4: Phospho (+79.97)	420.539	1258.6	1259.6	3	-0.0006531	-0.5185	2648.83	147078	188796	41	50	true
WT sample	Serine/threonine-protein kinase ste20 OS=Emericella nidulans (strain FGSC A4 / ATCC 38163 / CBS 112.46 / NRRL 194 / M139) OX=227321 GN=ste20 PE=3 SV=1	STE20_EMENI	2875228	UniProt_Aspergillus_Nidulans_txid162425_20191106.fasta	93422.1	1	1	1	2	0.0118	possibly correct	true	RHPsAPVYPR	K	S	0.997	38.3	25.3	35.8	2		s4: Phospho (+79.97)	420.54	1258.6	1259.6	3	-0.0001037	-0.08236	2652.26	574937	348326	41	50	true
WT sample	GTPase activating protein for Arf, putative (AFU_orthologue AFUA_4G09120) OS=Emericella nidulans (strain FGSC A4 / ATCC 38163 / CBS 112.46 / NRRL 194 / M139) OX=227321 GN=ANIA_01629 PE=4 SV=1	C8VNH4_EMENI	ANIA_01629	UniProt_Aspergillus_Nidulans_txid162425_20191106.fasta	66859.4	1	3	4	12	0.0886	possibly correct	true	SASSAVNLNSHSAGSHGPDSPVsDSR	R	R	0.908	26	30	20.4	2		s23: Phospho (+79.97)	868.377	2602.11	2603.11	3	0.003713	1.426	3062.11	613823	103498	168	193	true
WT sample	GTPase activating protein for Arf, putative (AFU_orthologue AFUA_4G09120) OS=Emericella nidulans (strain FGSC A4 / ATCC 38163 / CBS 112.46 / NRRL 194 / M139) OX=227321 GN=ANIA_01629 PE=4 SV=1	C8VNH4_EMENI	ANIA_01629	UniProt_Aspergillus_Nidulans_txid162425_20191106.fasta	66859.4	1	3	4	12	0.0886	possibly correct	true	SASsAVNLNSHSAGSHGPDSPVSDSR	R	R	0.974	32.2	30	1.51	2		s4: Phospho (+79.97)	868.376	2602.11	2603.11	3	0.001333	0.512	3243.18	745140	141873	168	193	true
WT sample	GTPase activating protein for Arf, putative (AFU_orthologue AFUA_4G09120) OS=Emericella nidulans (strain FGSC A4 / ATCC 38163 / CBS 112.46 / NRRL 194 / M139) OX=227321 GN=ANIA_01629 PE=4 SV=1	C8VNH4_EMENI	ANIA_01629	UniProt_Aspergillus_Nidulans_txid162425_20191106.fasta	66859.4	1	3	4	12	0.0886	possibly correct	true	SASsAVNLNSHSAGSHGPDSPVSDSR	R	R	0.997	50.9	29.8	49.3	2		s4: Phospho (+79.97)	868.378	2602.11	2603.11	3	0.007741	2.974	3239.24	451137	156341	168	193	true
WT sample	GTPase activating protein for Arf, putative (AFU_orthologue AFUA_4G09120) OS=Emericella nidulans (strain FGSC A4 / ATCC 38163 / CBS 112.46 / NRRL 194 / M139) OX=227321 GN=ANIA_01629 PE=4 SV=1	C8VNH4_EMENI	ANIA_01629	UniProt_Aspergillus_Nidulans_txid162425_20191106.fasta	66859.4	1	3	4	12	0.0886	possibly correct	true	SASSAVNLNSHSAGSHGPDsPVSDSR	R	R	0.997	57.2	30	55.1	2		s20: Phospho (+79.97)	868.376	2602.11	2603.11	3	0.001699	0.6527	3060.5	443812	103684	168	193	true
WT sample	GTPase activating protein for Arf, putative (AFU_orthologue AFUA_4G09120) OS=Emericella nidulans (strain FGSC A4 / ATCC 38163 / CBS 112.46 / NRRL 194 / M139) OX=227321 GN=ANIA_01629 PE=4 SV=1	C8VNH4_EMENI	ANIA_01629	UniProt_Aspergillus_Nidulans_txid162425_20191106.fasta	66859.4	1	3	4	12	0.0886	possibly correct	true	ssFEsKLAKLR	R	D	0.913	21.2	25	4.77	2		s1: Phospho (+79.97), s2: Phospho (+79.97), s5: Phospho (+79.97)	502.542	1504.61	1505.62	3	-0.007535	-5.005	1992.3	138558	7018.04	195	205	true
WT sample	GTPase activating protein for Arf, putative (AFU_orthologue AFUA_4G09120) OS=Emericella nidulans (strain FGSC A4 / ATCC 38163 / CBS 112.46 / NRRL 194 / M139) OX=227321 GN=ANIA_01629 PE=4 SV=1	C8VNH4_EMENI	ANIA_01629	UniProt_Aspergillus_Nidulans_txid162425_20191106.fasta	66859.4	1	3	4	12	0.0886	possibly correct	true	tPAASGASLNPFDQLDAK	R	Q	0.94	27.1	27.6	27.1	2		t1: Phospho (+79.97)	941.933	1881.85	1882.86	2	-0.0001535	-0.08154	5288.48	38730.3	30229.7	247	264	true
WT sample	GTPase activating protein for Arf, putative (AFU_orthologue AFUA_4G09120) OS=Emericella nidulans (strain FGSC A4 / ATCC 38163 / CBS 112.46 / NRRL 194 / M139) OX=227321 GN=ANIA_01629 PE=4 SV=1	C8VNH4_EMENI	ANIA_01629	UniProt_Aspergillus_Nidulans_txid162425_20191106.fasta	66859.4	1	3	4	12	0.0886	possibly correct	true	tPAASGASLNPFDQLDAK	R	Q	0.947	27.7	27.6	23.4	2		t1: Phospho (+79.97)	941.933	1881.85	1882.86	2	0.0004568	0.2426	5253.3	249098	4101.21	247	264	true
WT sample	GTPase activating protein for Arf, putative (AFU_orthologue AFUA_4G09120) OS=Emericella nidulans (strain FGSC A4 / ATCC 38163 / CBS 112.46 / NRRL 194 / M139) OX=227321 GN=ANIA_01629 PE=4 SV=1	C8VNH4_EMENI	ANIA_01629	UniProt_Aspergillus_Nidulans_txid162425_20191106.fasta	66859.4	1	3	4	12	0.0886	possibly correct	true	tPAASGASLNPFDQLDAK	R	Q	0.956	27.1	27.5	0.07	2		t1: Phospho (+79.97)	628.291	1881.85	1882.86	3	0.0009317	0.4948	5256.04	194666	63988.2	247	264	true
WT sample	GTPase activating protein for Arf, putative (AFU_orthologue AFUA_4G09120) OS=Emericella nidulans (strain FGSC A4 / ATCC 38163 / CBS 112.46 / NRRL 194 / M139) OX=227321 GN=ANIA_01629 PE=4 SV=1	C8VNH4_EMENI	ANIA_01629	UniProt_Aspergillus_Nidulans_txid162425_20191106.fasta	66859.4	1	3	4	12	0.0886	possibly correct	true	tPAASGASLNPFDQLDAK	R	Q	0.997	47.5	27.5	47.4	2		t1: Phospho (+79.97)	628.291	1881.85	1882.86	3	0.0009317	0.4948	5257.83	283940	70470.2	247	264	true
WT sample	GTPase activating protein for Arf, putative (AFU_orthologue AFUA_4G09120) OS=Emericella nidulans (strain FGSC A4 / ATCC 38163 / CBS 112.46 / NRRL 194 / M139) OX=227321 GN=ANIA_01629 PE=4 SV=1	C8VNH4_EMENI	ANIA_01629	UniProt_Aspergillus_Nidulans_txid162425_20191106.fasta	66859.4	1	3	4	12	0.0886	possibly correct	true	tPAASGASLNPFDQLDAK	R	Q	0.997	56.4	27.5	50.8	2		t1: Phospho (+79.97)	941.933	1881.85	1882.86	2	0.000823	0.4371	5255.69	405902	7530.91	247	264	true
WT sample	GTPase activating protein for Arf, putative (AFU_orthologue AFUA_4G09120) OS=Emericella nidulans (strain FGSC A4 / ATCC 38163 / CBS 112.46 / NRRL 194 / M139) OX=227321 GN=ANIA_01629 PE=4 SV=1	C8VNH4_EMENI	ANIA_01629	UniProt_Aspergillus_Nidulans_txid162425_20191106.fasta	66859.4	1	3	4	12	0.0886	possibly correct	true	tPAASGASLNPFDQLDAK	R	Q	0.997	58.4	27.6	58.4	2		t1: Phospho (+79.97)	941.933	1881.85	1882.86	2	0.0004568	0.2426	5253.14	249098	44765.4	247	264	true
WT sample	GTPase activating protein for Arf, putative (AFU_orthologue AFUA_4G09120) OS=Emericella nidulans (strain FGSC A4 / ATCC 38163 / CBS 112.46 / NRRL 194 / M139) OX=227321 GN=ANIA_01629 PE=4 SV=1	C8VNH4_EMENI	ANIA_01629	UniProt_Aspergillus_Nidulans_txid162425_20191106.fasta	66859.4	1	3	4	12	0.0886	possibly correct	true	tPAASGASLNPFDQLDAK	R	Q	0.997	93.2	27.5	93.2	2		t1: Phospho (+79.97)	941.933	1881.85	1882.86	2	0.000823	0.4371	5255.55	405902	61528.5	247	264	true
WT sample	Pyruvate decarboxylase OS=Emericella nidulans (strain FGSC A4 / ATCC 38163 / CBS 112.46 / NRRL 194 / M139) OX=227321 GN=pdcA PE=3 SV=3	PDC_EMENI	2872690	UniProt_Aspergillus_Nidulans_txid162425_20191106.fasta	62600	0.993	1	1	2	0.0158	possibly correct	true	ITAEAAAsR	K	N	0.978	29.1	25	22.5	2		s8: Phospho (+79.97)	485.224	968.433	969.44	2	0.0003388	0.3494	2062.42	163182	55443.5	558	566	true
WT sample	Pyruvate decarboxylase OS=Emericella nidulans (strain FGSC A4 / ATCC 38163 / CBS 112.46 / NRRL 194 / M139) OX=227321 GN=pdcA PE=3 SV=3	PDC_EMENI	2872690	UniProt_Aspergillus_Nidulans_txid162425_20191106.fasta	62600	0.993	1	1	2	0.0158	possibly correct	true	ITAEAAAsR	K	N	0.994	35	25	28.5	2		s8: Phospho (+79.97)	485.224	968.433	969.44	2	0.0001557	0.1606	2064.33	237625	62199.6	558	566	true
WT sample	Dienelactone hydrolase (AFU_orthologue AFUA_4G03730) OS=Emericella nidulans (strain FGSC A4 / ATCC 38163 / CBS 112.46 / NRRL 194 / M139) OX=227321 GN=ANIA_07139 PE=4 SV=1	C8VD86_EMENI	ANIA_07139	UniProt_Aspergillus_Nidulans_txid162425_20191106.fasta	55984.8	1	2	2	3	0.0461	possibly correct	true	VAESSVPQsPIVQSEAEGSGPK	R	K	0.986	34	28.7	34	2		s9: Phospho (+79.97)	755.023	2262.05	2263.05	3	0.004668	2.063	3583.79	1066570	267286	412	433	true
WT sample	Dienelactone hydrolase (AFU_orthologue AFUA_4G03730) OS=Emericella nidulans (strain FGSC A4 / ATCC 38163 / CBS 112.46 / NRRL 194 / M139) OX=227321 GN=ANIA_07139 PE=4 SV=1	C8VD86_EMENI	ANIA_07139	UniProt_Aspergillus_Nidulans_txid162425_20191106.fasta	55984.8	1	2	2	3	0.0461	possibly correct	true	VAESSVPQsPIVQSEAEGSGPK	R	K	0.993	38	28.8	38	2		s9: Phospho (+79.97)	755.022	2262.05	2263.05	3	0.003752	1.658	3585.55	917277	256429	412	433	true
WT sample	Dienelactone hydrolase (AFU_orthologue AFUA_4G03730) OS=Emericella nidulans (strain FGSC A4 / ATCC 38163 / CBS 112.46 / NRRL 194 / M139) OX=227321 GN=ANIA_07139 PE=4 SV=1	C8VD86_EMENI	ANIA_07139	UniProt_Aspergillus_Nidulans_txid162425_20191106.fasta	55984.8	1	2	2	3	0.0461	possibly correct	true	VAESSVPQsPIVQSEAEGSGPKK	R	G	0.963	28.9	28.4	25.4	2		s9: Phospho (+79.97)	797.721	2390.14	2391.14	3	0.003845	1.608	3399.08	230881	113656	412	434	true
WT sample	Anucleate primary sterigmata protein B OS=Emericella nidulans (strain FGSC A4 / ATCC 38163 / CBS 112.46 / NRRL 194 / M139) OX=227321 GN=apsB PE=4 SV=2	APSB_EMENI	2874340	UniProt_Aspergillus_Nidulans_txid162425_20191106.fasta	121020	1	4	5	9	0.059	possibly correct	true	DRsIAGDSILDR	R	S	0.92	22.2	25.5	18.9	2		s3: Phospho (+79.97)	466.553	1396.64	1397.64	3	0.001189	0.8509	3823.96	317887	117324	290	301	true
WT sample	Anucleate primary sterigmata protein B OS=Emericella nidulans (strain FGSC A4 / ATCC 38163 / CBS 112.46 / NRRL 194 / M139) OX=227321 GN=apsB PE=4 SV=2	APSB_EMENI	2874340	UniProt_Aspergillus_Nidulans_txid162425_20191106.fasta	121020	1	4	5	9	0.059	possibly correct	true	NRGDsLVSHSAVSDR	R	E	0.967	28.6	27.5	25.3	2		s5: Phospho (+79.97)	560.588	1678.74	1679.75	3	0.0003567	0.2123	2915.52	3621580	815424	211	225	true
WT sample	Anucleate primary sterigmata protein B OS=Emericella nidulans (strain FGSC A4 / ATCC 38163 / CBS 112.46 / NRRL 194 / M139) OX=227321 GN=apsB PE=4 SV=2	APSB_EMENI	2874340	UniProt_Aspergillus_Nidulans_txid162425_20191106.fasta	121020	1	4	5	9	0.059	possibly correct	true	NRGDsLVSHSAVSDR	R	E	0.986	32.7	27.4	29.4	2		s5: Phospho (+79.97)	560.588	1678.74	1679.75	3	0.000906	0.5394	2917.33	4492300	812305	211	225	true
WT sample	Anucleate primary sterigmata protein B OS=Emericella nidulans (strain FGSC A4 / ATCC 38163 / CBS 112.46 / NRRL 194 / M139) OX=227321 GN=apsB PE=4 SV=2	APSB_EMENI	2874340	UniProt_Aspergillus_Nidulans_txid162425_20191106.fasta	121020	1	4	5	9	0.059	possibly correct	true	SLNDGRPTGsDSGAR	K	E	0.975	28.9	25.5	0	2		s10: Phospho (+79.97)	785.336	1568.66	1569.67	2	-0.001612	-1.027	2234.32	95404.4	38851.6	143	157	true
WT sample	Anucleate primary sterigmata protein B OS=Emericella nidulans (strain FGSC A4 / ATCC 38163 / CBS 112.46 / NRRL 194 / M139) OX=227321 GN=apsB PE=4 SV=2	APSB_EMENI	2874340	UniProt_Aspergillus_Nidulans_txid162425_20191106.fasta	121020	1	4	5	9	0.059	possibly correct	true	SLNDGRPtGSDSGAR	K	E	0.975	28.9	25.5	0	2		t8: Phospho (+79.97)	785.336	1568.66	1569.67	2	-0.001612	-1.027	2234.32	95404.4	38851.6	143	157	true
WT sample	Anucleate primary sterigmata protein B OS=Emericella nidulans (strain FGSC A4 / ATCC 38163 / CBS 112.46 / NRRL 194 / M139) OX=227321 GN=apsB PE=4 SV=2	APSB_EMENI	2874340	UniProt_Aspergillus_Nidulans_txid162425_20191106.fasta	121020	1	4	5	9	0.059	possibly correct	true	STTAGVAGsPQSSTIDLAER	R	G	0.997	56	27.8	55.8	2		s9: Phospho (+79.97)	676.648	2026.92	2027.93	3	0.001017	0.5015	3955.28	255110	104935	883	902	true
WT sample	Anucleate primary sterigmata protein B OS=Emericella nidulans (strain FGSC A4 / ATCC 38163 / CBS 112.46 / NRRL 194 / M139) OX=227321 GN=apsB PE=4 SV=2	APSB_EMENI	2874340	UniProt_Aspergillus_Nidulans_txid162425_20191106.fasta	121020	1	4	5	9	0.059	possibly correct	true	sTTAGVAGSPQSSTIDLAER	R	G	0.997	60.2	27.8	60.2	2		s1: Phospho (+79.97)	676.648	2026.92	2027.93	3	0.001383	0.682	3957.99	374276	117614	883	902	true
WT sample	Anucleate primary sterigmata protein B OS=Emericella nidulans (strain FGSC A4 / ATCC 38163 / CBS 112.46 / NRRL 194 / M139) OX=227321 GN=apsB PE=4 SV=2	APSB_EMENI	2874340	UniProt_Aspergillus_Nidulans_txid162425_20191106.fasta	121020	1	4	5	9	0.059	possibly correct	true	STTAGVAGsPQSSTIDLAER	R	G	0.997	66.4	27.8	64.2	2		s9: Phospho (+79.97)	1014.47	2026.93	2027.93	2	0.004143	2.043	3954.42	127265	41362.5	883	902	true
WT sample	Anucleate primary sterigmata protein B OS=Emericella nidulans (strain FGSC A4 / ATCC 38163 / CBS 112.46 / NRRL 194 / M139) OX=227321 GN=apsB PE=4 SV=2	APSB_EMENI	2874340	UniProt_Aspergillus_Nidulans_txid162425_20191106.fasta	121020	1	4	5	9	0.059	possibly correct	true	STTAGVAGsPQSSTIDLAER	R	G	0.997	85.9	27.8	80.2	2		s9: Phospho (+79.97)	1014.47	2026.92	2027.93	2	0.002312	1.14	3957.92	346612	51221.3	883	902	true
WT sample	MFS domain-containing protein OS=Emericella nidulans (strain FGSC A4 / ATCC 38163 / CBS 112.46 / NRRL 194 / M139) OX=227321 GN=AN5104.2 PE=4 SV=1	Q5B2X6_EMENI	AN5104	UniProt_Aspergillus_Nidulans_txid162425_20191106.fasta	45831.9	0.998	1	5	10	0.0387	possibly correct	true	GSLMSTGsPVPSLDIR	R	R	0.901	22.8	27.2	20.7	2		s8: Phospho (+79.97)	566.272	1695.79	1696.8	3	0.002672	1.575	5046.6	78967.7	35631.5	318	333	true
WT sample	MFS domain-containing protein OS=Emericella nidulans (strain FGSC A4 / ATCC 38163 / CBS 112.46 / NRRL 194 / M139) OX=227321 GN=AN5104.2 PE=4 SV=1	Q5B2X6_EMENI	AN5104	UniProt_Aspergillus_Nidulans_txid162425_20191106.fasta	45831.9	0.998	1	5	10	0.0387	possibly correct	true	GSLMsTGsPVPSLDIR	R	R	0.955	27.9	27.1	0.22	2		s5: Phospho (+79.97), s8: Phospho (+79.97)	888.887	1775.76	1776.76	2	0.00254	1.43	5170.29	192993	49525.9	318	333	true
WT sample	MFS domain-containing protein OS=Emericella nidulans (strain FGSC A4 / ATCC 38163 / CBS 112.46 / NRRL 194 / M139) OX=227321 GN=AN5104.2 PE=4 SV=1	Q5B2X6_EMENI	AN5104	UniProt_Aspergillus_Nidulans_txid162425_20191106.fasta	45831.9	0.998	1	5	10	0.0387	possibly correct	true	GSLmStGSPVPsLDIR	R	R	0.981	31.3	26.6	31.3	2		m4: Oxidation (+15.99), t6: Phospho (+79.97), s12: Phospho (+79.97)	896.885	1791.76	1792.76	2	0.003963	2.211	4459.44	198391	52464.8	318	333	true
WT sample	MFS domain-containing protein OS=Emericella nidulans (strain FGSC A4 / ATCC 38163 / CBS 112.46 / NRRL 194 / M139) OX=227321 GN=AN5104.2 PE=4 SV=1	Q5B2X6_EMENI	AN5104	UniProt_Aspergillus_Nidulans_txid162425_20191106.fasta	45831.9	0.998	1	5	10	0.0387	possibly correct	true	GsLMSTGsPVPSLDIR	R	R	0.982	32.1	27.1	31.5	2		s2: Phospho (+79.97), s8: Phospho (+79.97)	888.884	1775.75	1776.76	2	-0.004296	-2.418	4959.69	117503	40545.3	318	333	true
WT sample	MFS domain-containing protein OS=Emericella nidulans (strain FGSC A4 / ATCC 38163 / CBS 112.46 / NRRL 194 / M139) OX=227321 GN=AN5104.2 PE=4 SV=1	Q5B2X6_EMENI	AN5104	UniProt_Aspergillus_Nidulans_txid162425_20191106.fasta	45831.9	0.998	1	5	10	0.0387	possibly correct	true	GSLMStGSPVPsLDIR	R	R	0.996	39.5	27.1	39.5	2		t6: Phospho (+79.97), s12: Phospho (+79.97)	888.886	1775.76	1776.76	2	0.000465	0.2617	5008.75	203497	53373.7	318	333	true
WT sample	MFS domain-containing protein OS=Emericella nidulans (strain FGSC A4 / ATCC 38163 / CBS 112.46 / NRRL 194 / M139) OX=227321 GN=AN5104.2 PE=4 SV=1	Q5B2X6_EMENI	AN5104	UniProt_Aspergillus_Nidulans_txid162425_20191106.fasta	45831.9	0.998	1	5	10	0.0387	possibly correct	true	GSLmSTGsPVPSLDIR	R	R	0.997	41.8	27	38.9	2		m4: Oxidation (+15.99), s8: Phospho (+79.97)	856.902	1711.79	1712.79	2	0.003254	1.9	4493.44	471176	88248.1	318	333	true
WT sample	MFS domain-containing protein OS=Emericella nidulans (strain FGSC A4 / ATCC 38163 / CBS 112.46 / NRRL 194 / M139) OX=227321 GN=AN5104.2 PE=4 SV=1	Q5B2X6_EMENI	AN5104	UniProt_Aspergillus_Nidulans_txid162425_20191106.fasta	45831.9	0.998	1	5	10	0.0387	possibly correct	true	GSLMsTGsPVPSLDIR	R	R	0.997	44	27.1	34.9	2		s5: Phospho (+79.97), s8: Phospho (+79.97)	888.886	1775.76	1776.76	2	0.0002209	0.1243	5172.25	191850	53087	318	333	true
WT sample	MFS domain-containing protein OS=Emericella nidulans (strain FGSC A4 / ATCC 38163 / CBS 112.46 / NRRL 194 / M139) OX=227321 GN=AN5104.2 PE=4 SV=1	Q5B2X6_EMENI	AN5104	UniProt_Aspergillus_Nidulans_txid162425_20191106.fasta	45831.9	0.998	1	5	10	0.0387	possibly correct	true	GSLMSTGsPVPSLDIR	R	R	0.997	65	27	62.8	2		s8: Phospho (+79.97)	848.903	1695.79	1696.8	2	0.001831	1.079	5039.56	742544	102217	318	333	true
WT sample	MFS domain-containing protein OS=Emericella nidulans (strain FGSC A4 / ATCC 38163 / CBS 112.46 / NRRL 194 / M139) OX=227321 GN=AN5104.2 PE=4 SV=1	Q5B2X6_EMENI	AN5104	UniProt_Aspergillus_Nidulans_txid162425_20191106.fasta	45831.9	0.998	1	5	10	0.0387	possibly correct	true	GSLmSTGsPVPSLDIR	R	R	0.997	65.4	27.1	57	2		m4: Oxidation (+15.99), s8: Phospho (+79.97)	856.901	1711.79	1712.79	2	0.002643	1.543	4495.37	444092	93763.5	318	333	true
WT sample	MFS domain-containing protein OS=Emericella nidulans (strain FGSC A4 / ATCC 38163 / CBS 112.46 / NRRL 194 / M139) OX=227321 GN=AN5104.2 PE=4 SV=1	Q5B2X6_EMENI	AN5104	UniProt_Aspergillus_Nidulans_txid162425_20191106.fasta	45831.9	0.998	1	5	10	0.0387	possibly correct	true	GSLMSTGsPVPSLDIR	R	R	0.997	66.5	27.3	57.8	2		s8: Phospho (+79.97)	848.903	1695.79	1696.8	2	0.0009762	0.5753	5041.46	1006850	123667	318	333	true
WT sample	Uncharacterized protein OS=Emericella nidulans (strain FGSC A4 / ATCC 38163 / CBS 112.46 / NRRL 194 / M139) OX=227321 GN=AN0924.2 PE=4 SV=1	A0A1U8QXQ2_EMENI	AN0924	UniProt_Aspergillus_Nidulans_txid162425_20191106.fasta	48025.1	1	4	7	28	0.0907	possibly correct	true	RSsSSIAFLSGR	R	G	0.972	27.8	25.9	0.78	2		s3: Phospho (+79.97)	449.885	1346.63	1347.64	3	-0.000369	-0.2738	4249.05	177393	73120.3	377	388	true
WT sample	Uncharacterized protein OS=Emericella nidulans (strain FGSC A4 / ATCC 38163 / CBS 112.46 / NRRL 194 / M139) OX=227321 GN=AN0924.2 PE=4 SV=1	A0A1U8QXQ2_EMENI	AN0924	UniProt_Aspergillus_Nidulans_txid162425_20191106.fasta	48025.1	1	4	7	28	0.0907	possibly correct	true	RSsSSIAFLSGR	R	G	0.98	30.2	25.7	22.7	2		s3: Phospho (+79.97)	674.325	1346.64	1347.64	2	0.001414	1.05	4268.9	1046960	134762	377	388	true
WT sample	Uncharacterized protein OS=Emericella nidulans (strain FGSC A4 / ATCC 38163 / CBS 112.46 / NRRL 194 / M139) OX=227321 GN=AN0924.2 PE=4 SV=1	A0A1U8QXQ2_EMENI	AN0924	UniProt_Aspergillus_Nidulans_txid162425_20191106.fasta	48025.1	1	4	7	28	0.0907	possibly correct	true	RSsSSIAFLSGR	R	G	0.99	33.6	25.9	16.2	2		s3: Phospho (+79.97)	674.325	1346.63	1347.64	2	0.00056	0.4155	4267.05	1355850	153044	377	388	true
WT sample	Uncharacterized protein OS=Emericella nidulans (strain FGSC A4 / ATCC 38163 / CBS 112.46 / NRRL 194 / M139) OX=227321 GN=AN0924.2 PE=4 SV=1	A0A1U8QXQ2_EMENI	AN0924	UniProt_Aspergillus_Nidulans_txid162425_20191106.fasta	48025.1	1	4	7	28	0.0907	possibly correct	true	RSSsSIAFLSGR	R	G	0.997	40	25.7	1.62	2		s4: Phospho (+79.97)	449.886	1346.64	1347.64	3	0.001279	0.949	4250.28	398609	89623.6	377	388	true
WT sample	Uncharacterized protein OS=Emericella nidulans (strain FGSC A4 / ATCC 38163 / CBS 112.46 / NRRL 194 / M139) OX=227321 GN=AN0924.2 PE=4 SV=1	A0A1U8QXQ2_EMENI	AN0924	UniProt_Aspergillus_Nidulans_txid162425_20191106.fasta	48025.1	1	4	7	28	0.0907	possibly correct	true	SssSIAFLSGR	R	G	0.976	28.7	25	0	2		s2: Phospho (+79.97), s3: Phospho (+79.97)	636.257	1270.5	1271.51	2	-0.0006579	-0.5174	4641.44	177166	58623.3	378	388	true
WT sample	Uncharacterized protein OS=Emericella nidulans (strain FGSC A4 / ATCC 38163 / CBS 112.46 / NRRL 194 / M139) OX=227321 GN=AN0924.2 PE=4 SV=1	A0A1U8QXQ2_EMENI	AN0924	UniProt_Aspergillus_Nidulans_txid162425_20191106.fasta	48025.1	1	4	7	28	0.0907	possibly correct	true	sSsSIAFLSGR	R	G	0.976	28.7	25	0	2		s1: Phospho (+79.97), s3: Phospho (+79.97)	636.257	1270.5	1271.51	2	-0.0006579	-0.5174	4641.44	177166	58623.3	378	388	true
WT sample	Uncharacterized protein OS=Emericella nidulans (strain FGSC A4 / ATCC 38163 / CBS 112.46 / NRRL 194 / M139) OX=227321 GN=AN0924.2 PE=4 SV=1	A0A1U8QXQ2_EMENI	AN0924	UniProt_Aspergillus_Nidulans_txid162425_20191106.fasta	48025.1	1	4	7	28	0.0907	possibly correct	true	ssSSIAFLSGR	R	G	0.976	28.7	25	0	2		s1: Phospho (+79.97), s2: Phospho (+79.97)	636.257	1270.5	1271.51	2	-0.0006579	-0.5174	4641.44	177166	58623.3	378	388	true
WT sample	Uncharacterized protein OS=Emericella nidulans (strain FGSC A4 / ATCC 38163 / CBS 112.46 / NRRL 194 / M139) OX=227321 GN=AN0924.2 PE=4 SV=1	A0A1U8QXQ2_EMENI	AN0924	UniProt_Aspergillus_Nidulans_txid162425_20191106.fasta	48025.1	1	4	7	28	0.0907	possibly correct	true	SSssIAFLSGR	R	G	0.985	30.8	25	17.7	2		s3: Phospho (+79.97), s4: Phospho (+79.97)	636.257	1270.5	1271.51	2	0.0001966	0.1546	4439.7	261216	83396.4	378	388	true
WT sample	Uncharacterized protein OS=Emericella nidulans (strain FGSC A4 / ATCC 38163 / CBS 112.46 / NRRL 194 / M139) OX=227321 GN=AN0924.2 PE=4 SV=1	A0A1U8QXQ2_EMENI	AN0924	UniProt_Aspergillus_Nidulans_txid162425_20191106.fasta	48025.1	1	4	7	28	0.0907	possibly correct	true	SssSIAFLSGR	R	G	0.995	35.9	25	0	2		s2: Phospho (+79.97), s3: Phospho (+79.97)	636.257	1270.5	1271.51	2	-0.0004137	-0.3254	4643.7	192204	65586.3	378	388	true
WT sample	Uncharacterized protein OS=Emericella nidulans (strain FGSC A4 / ATCC 38163 / CBS 112.46 / NRRL 194 / M139) OX=227321 GN=AN0924.2 PE=4 SV=1	A0A1U8QXQ2_EMENI	AN0924	UniProt_Aspergillus_Nidulans_txid162425_20191106.fasta	48025.1	1	4	7	28	0.0907	possibly correct	true	sSsSIAFLSGR	R	G	0.995	35.9	25	0	2		s1: Phospho (+79.97), s3: Phospho (+79.97)	636.257	1270.5	1271.51	2	-0.0004137	-0.3254	4643.7	192204	65586.3	378	388	true
WT sample	Uncharacterized protein OS=Emericella nidulans (strain FGSC A4 / ATCC 38163 / CBS 112.46 / NRRL 194 / M139) OX=227321 GN=AN0924.2 PE=4 SV=1	A0A1U8QXQ2_EMENI	AN0924	UniProt_Aspergillus_Nidulans_txid162425_20191106.fasta	48025.1	1	4	7	28	0.0907	possibly correct	true	ssSSIAFLSGR	R	G	0.995	35.9	25	0	2		s1: Phospho (+79.97), s2: Phospho (+79.97)	636.257	1270.5	1271.51	2	-0.0004137	-0.3254	4643.7	192204	65586.3	378	388	true
WT sample	Uncharacterized protein OS=Emericella nidulans (strain FGSC A4 / ATCC 38163 / CBS 112.46 / NRRL 194 / M139) OX=227321 GN=AN0924.2 PE=4 SV=1	A0A1U8QXQ2_EMENI	AN0924	UniProt_Aspergillus_Nidulans_txid162425_20191106.fasta	48025.1	1	4	7	28	0.0907	possibly correct	true	SSssIAFLSGR	R	G	0.997	45.5	25	28.8	2		s3: Phospho (+79.97), s4: Phospho (+79.97)	636.258	1270.5	1271.51	2	0.001295	1.019	4442.48	544774	96196.2	378	388	true
WT sample	Uncharacterized protein OS=Emericella nidulans (strain FGSC A4 / ATCC 38163 / CBS 112.46 / NRRL 194 / M139) OX=227321 GN=AN0924.2 PE=4 SV=1	A0A1U8QXQ2_EMENI	AN0924	UniProt_Aspergillus_Nidulans_txid162425_20191106.fasta	48025.1	1	4	7	28	0.0907	possibly correct	true	SSSsIAFLSGR	R	G	0.997	51.2	25.5	39.1	2		s4: Phospho (+79.97)	596.275	1190.53	1191.54	2	0.00144	1.209	4373.48	292949	85752.6	378	388	true
WT sample	Uncharacterized protein OS=Emericella nidulans (strain FGSC A4 / ATCC 38163 / CBS 112.46 / NRRL 194 / M139) OX=227321 GN=AN0924.2 PE=4 SV=1	A0A1U8QXQ2_EMENI	AN0924	UniProt_Aspergillus_Nidulans_txid162425_20191106.fasta	48025.1	1	4	7	28	0.0907	possibly correct	true	SSSsIAFLSGR	R	G	0.997	51.6	25.5	42.3	2		s4: Phospho (+79.97)	596.275	1190.54	1191.54	2	0.001806	1.516	4371.48	199015	78936.4	378	388	true
WT sample	Uncharacterized protein OS=Emericella nidulans (strain FGSC A4 / ATCC 38163 / CBS 112.46 / NRRL 194 / M139) OX=227321 GN=AN0924.2 PE=4 SV=1	A0A1U8QXQ2_EMENI	AN0924	UniProt_Aspergillus_Nidulans_txid162425_20191106.fasta	48025.1	1	4	7	28	0.0907	possibly correct	true	SsSSIAFLSGR	R	G	0.997	55.9	25.5	0.17	2		s2: Phospho (+79.97)	596.275	1190.53	1191.54	2	0.00144	1.209	4551.7	1182890	166601	378	388	true
WT sample	Uncharacterized protein OS=Emericella nidulans (strain FGSC A4 / ATCC 38163 / CBS 112.46 / NRRL 194 / M139) OX=227321 GN=AN0924.2 PE=4 SV=1	A0A1U8QXQ2_EMENI	AN0924	UniProt_Aspergillus_Nidulans_txid162425_20191106.fasta	48025.1	1	4	7	28	0.0907	possibly correct	true	sSSSIAFLSGR	R	G	0.997	60.1	25.5	43.2	2		s1: Phospho (+79.97)	596.275	1190.53	1191.54	2	0.001318	1.106	4554	1846310	180544	378	388	true
WT sample	Uncharacterized protein OS=Emericella nidulans (strain FGSC A4 / ATCC 38163 / CBS 112.46 / NRRL 194 / M139) OX=227321 GN=AN0924.2 PE=4 SV=1	A0A1U8QXQ2_EMENI	AN0924	UniProt_Aspergillus_Nidulans_txid162425_20191106.fasta	48025.1	1	4	7	28	0.0907	possibly correct	true	SSsSIAFLSGR	R	G	0.997	62.2	25.3	56.6	2		s3: Phospho (+79.97)	596.274	1190.53	1191.54	2	0.0003416	0.2867	4460.74	945531	122235	378	388	true
WT sample	Uncharacterized protein OS=Emericella nidulans (strain FGSC A4 / ATCC 38163 / CBS 112.46 / NRRL 194 / M139) OX=227321 GN=AN0924.2 PE=4 SV=1	A0A1U8QXQ2_EMENI	AN0924	UniProt_Aspergillus_Nidulans_txid162425_20191106.fasta	48025.1	1	4	7	28	0.0907	possibly correct	true	SsSSIAFLSGR	R	G	0.997	63.8	25.1	0	2		s2: Phospho (+79.97)	596.274	1190.53	1191.54	2	0.0009519	0.7989	4505.76	1265540	206062	378	388	true
WT sample	Uncharacterized protein OS=Emericella nidulans (strain FGSC A4 / ATCC 38163 / CBS 112.46 / NRRL 194 / M139) OX=227321 GN=AN0924.2 PE=4 SV=1	A0A1U8QXQ2_EMENI	AN0924	UniProt_Aspergillus_Nidulans_txid162425_20191106.fasta	48025.1	1	4	7	28	0.0907	possibly correct	true	sSSSIAFLSGR	R	G	0.997	63.8	25.1	0	2		s1: Phospho (+79.97)	596.274	1190.53	1191.54	2	0.0009519	0.7989	4505.76	1265540	206062	378	388	true
WT sample	Uncharacterized protein OS=Emericella nidulans (strain FGSC A4 / ATCC 38163 / CBS 112.46 / NRRL 194 / M139) OX=227321 GN=AN0924.2 PE=4 SV=1	A0A1U8QXQ2_EMENI	AN0924	UniProt_Aspergillus_Nidulans_txid162425_20191106.fasta	48025.1	1	4	7	28	0.0907	possibly correct	true	SsSSIAFLSGR	R	G	0.997	69	25.3	0	2		s2: Phospho (+79.97)	596.274	1190.53	1191.54	2	0.0004637	0.3891	4504.06	729266	153567	378	388	true
WT sample	Uncharacterized protein OS=Emericella nidulans (strain FGSC A4 / ATCC 38163 / CBS 112.46 / NRRL 194 / M139) OX=227321 GN=AN0924.2 PE=4 SV=1	A0A1U8QXQ2_EMENI	AN0924	UniProt_Aspergillus_Nidulans_txid162425_20191106.fasta	48025.1	1	4	7	28	0.0907	possibly correct	true	sSSSIAFLSGR	R	G	0.997	69	25.3	0	2		s1: Phospho (+79.97)	596.274	1190.53	1191.54	2	0.0004637	0.3891	4504.06	729266	153567	378	388	true
WT sample	Uncharacterized protein OS=Emericella nidulans (strain FGSC A4 / ATCC 38163 / CBS 112.46 / NRRL 194 / M139) OX=227321 GN=AN0924.2 PE=4 SV=1	A0A1U8QXQ2_EMENI	AN0924	UniProt_Aspergillus_Nidulans_txid162425_20191106.fasta	48025.1	1	4	7	28	0.0907	possibly correct	true	SSsSIAFLSGR	R	G	0.997	82.4	25.3	71.8	2		s3: Phospho (+79.97)	596.274	1190.53	1191.54	2	0.0007078	0.594	4462.23	895944	125068	378	388	true
WT sample	Uncharacterized protein OS=Emericella nidulans (strain FGSC A4 / ATCC 38163 / CBS 112.46 / NRRL 194 / M139) OX=227321 GN=AN0924.2 PE=4 SV=1	A0A1U8QXQ2_EMENI	AN0924	UniProt_Aspergillus_Nidulans_txid162425_20191106.fasta	48025.1	1	4	7	28	0.0907	possibly correct	true	SYDVENQNFGLSELtEEsDGEPGPTFK	R	R	0.992	38	30	26.5	2		t15: Phospho (+79.97), s18: Phospho (+79.97)	1050.42	3148.25	3149.26	3	0.0007235	0.2297	5436.71	153946	38621.8	397	423	true
WT sample	Uncharacterized protein OS=Emericella nidulans (strain FGSC A4 / ATCC 38163 / CBS 112.46 / NRRL 194 / M139) OX=227321 GN=AN0924.2 PE=4 SV=1	A0A1U8QXQ2_EMENI	AN0924	UniProt_Aspergillus_Nidulans_txid162425_20191106.fasta	48025.1	1	4	7	28	0.0907	possibly correct	true	SYDVENQNFGLSELtEEsDGEPGPTFK	R	R	0.997	45.1	30	43.1	2		t15: Phospho (+79.97), s18: Phospho (+79.97)	1050.42	3148.25	3149.26	3	0.001822	0.5786	5440.29	172210	37256.2	397	423	true
WT sample	Uncharacterized protein OS=Emericella nidulans (strain FGSC A4 / ATCC 38163 / CBS 112.46 / NRRL 194 / M139) OX=227321 GN=AN0924.2 PE=4 SV=1	A0A1U8QXQ2_EMENI	AN0924	UniProt_Aspergillus_Nidulans_txid162425_20191106.fasta	48025.1	1	4	7	28	0.0907	possibly correct	true	SYDVENQNFGLSELTEEsDGEPGPTFK	R	R	0.997	53.1	30.7	44.9	2		s18: Phospho (+79.97)	1023.77	3068.28	3069.29	3	0.001784	0.5812	5582.99	423992	64103.3	397	423	true
WT sample	Uncharacterized protein OS=Emericella nidulans (strain FGSC A4 / ATCC 38163 / CBS 112.46 / NRRL 194 / M139) OX=227321 GN=AN0924.2 PE=4 SV=1	A0A1U8QXQ2_EMENI	AN0924	UniProt_Aspergillus_Nidulans_txid162425_20191106.fasta	48025.1	1	4	7	28	0.0907	possibly correct	true	SYDVENQNFGLSELTEEsDGEPGPTFK	R	R	0.997	62.6	30.7	0.11	2		s18: Phospho (+79.97)	1023.77	3068.28	3069.29	3	0.002333	0.7602	5584.86	541756	76418.2	397	423	true
WT sample	Uncharacterized protein OS=Emericella nidulans (strain FGSC A4 / ATCC 38163 / CBS 112.46 / NRRL 194 / M139) OX=227321 GN=AN0924.2 PE=4 SV=1	A0A1U8QXQ2_EMENI	AN0924	UniProt_Aspergillus_Nidulans_txid162425_20191106.fasta	48025.1	1	4	7	28	0.0907	possibly correct	true	SYDVENQNFGLSELTEEsDGEPGPTFKR	R	S	0.997	55.7	31.3	54.3	2		s18: Phospho (+79.97)	1075.8	3224.38	3225.39	3	0.001575	0.4883	5347.66	245626	44813.2	397	424	true
WT sample	Uncharacterized protein OS=Emericella nidulans (strain FGSC A4 / ATCC 38163 / CBS 112.46 / NRRL 194 / M139) OX=227321 GN=AN0924.2 PE=4 SV=1	A0A1U8QXQ2_EMENI	AN0924	UniProt_Aspergillus_Nidulans_txid162425_20191106.fasta	48025.1	1	4	7	28	0.0907	possibly correct	true	SYDVENQNFGLSELTEEsDGEPGPTFKR	R	S	0.997	75	31.3	68.7	2		s18: Phospho (+79.97)	1075.8	3224.39	3225.39	3	0.00304	0.9425	5344.21	243656	42003.4	397	424	true
WT sample	FHA domain-containing protein OS=Emericella nidulans (strain FGSC A4 / ATCC 38163 / CBS 112.46 / NRRL 194 / M139) OX=227321 GN=AN6696.2 PE=4 SV=1	A0A1U8QLQ0_EMENI	AN6696	UniProt_Aspergillus_Nidulans_txid162425_20191106.fasta	56820	1	3	3	4	0.0706	possibly correct	true	LAsPVsPSPAVK	R	S	0.993	34.3	25.2	34.3	2		s3: Phospho (+79.97), s6: Phospho (+79.97)	656.801	1311.59	1312.6	2	0.0002535	0.1931	3052.16	369289	123556	238	249	true
WT sample	FHA domain-containing protein OS=Emericella nidulans (strain FGSC A4 / ATCC 38163 / CBS 112.46 / NRRL 194 / M139) OX=227321 GN=AN6696.2 PE=4 SV=1	A0A1U8QLQ0_EMENI	AN6696	UniProt_Aspergillus_Nidulans_txid162425_20191106.fasta	56820	1	3	3	4	0.0706	possibly correct	true	NAVVVYEDEAsPVR	R	L	0.926	25.9	27.3	18.9	2		s11: Phospho (+79.97)	814.374	1626.73	1627.74	2	0.003638	2.235	3708.7	322089	92631.6	266	279	true
WT sample	FHA domain-containing protein OS=Emericella nidulans (strain FGSC A4 / ATCC 38163 / CBS 112.46 / NRRL 194 / M139) OX=227321 GN=AN6696.2 PE=4 SV=1	A0A1U8QLQ0_EMENI	AN6696	UniProt_Aspergillus_Nidulans_txid162425_20191106.fasta	56820	1	3	3	4	0.0706	possibly correct	true	NAVVVYEDEAsPVR	R	L	0.941	26.8	27.2	26.8	2		s11: Phospho (+79.97)	814.374	1626.73	1627.74	2	0.004859	2.985	3707.14	349045	94559.1	266	279	true
WT sample	FHA domain-containing protein OS=Emericella nidulans (strain FGSC A4 / ATCC 38163 / CBS 112.46 / NRRL 194 / M139) OX=227321 GN=AN6696.2 PE=4 SV=1	A0A1U8QLQ0_EMENI	AN6696	UniProt_Aspergillus_Nidulans_txid162425_20191106.fasta	56820	1	3	3	4	0.0706	possibly correct	true	RNLTsTLSER	R	A	0.926	22.4	25.3	6.83	2		s5: Phospho (+79.97)	419.542	1255.6	1256.6	3	0.01094	8.705	1711.68	317771	1783.43	79	88	true
WT sample	Cation_ATPase_N domain-containing protein OS=Emericella nidulans (strain FGSC A4 / ATCC 38163 / CBS 112.46 / NRRL 194 / M139) OX=227321 GN=AN7464.2 PE=3 SV=1	A0A1U8QEQ3_EMENI	AN7464	UniProt_Aspergillus_Nidulans_txid162425_20191106.fasta	114009	1	3	4	10	0.0348	possibly correct	true	IVtPPRsPFYDAPASGTVGADLR	K	L	0.967	30.5	29.5	26.2	2		t3: Phospho (+79.97), s7: Phospho (+79.97)	849.729	2546.16	2547.17	3	0.003234	1.27	4998.51	166745	84475.2	268	290	true
WT sample	Cation_ATPase_N domain-containing protein OS=Emericella nidulans (strain FGSC A4 / ATCC 38163 / CBS 112.46 / NRRL 194 / M139) OX=227321 GN=AN7464.2 PE=3 SV=1	A0A1U8QEQ3_EMENI	AN7464	UniProt_Aspergillus_Nidulans_txid162425_20191106.fasta	114009	1	3	4	10	0.0348	possibly correct	true	IVtPPRsPFYDAPASGTVGADLR	K	L	0.989	36.3	29.4	29.8	2		t3: Phospho (+79.97), s7: Phospho (+79.97)	849.728	2546.16	2547.17	3	0.001769	0.6945	5034.36	813807	116624	268	290	true
WT sample	Cation_ATPase_N domain-containing protein OS=Emericella nidulans (strain FGSC A4 / ATCC 38163 / CBS 112.46 / NRRL 194 / M139) OX=227321 GN=AN7464.2 PE=3 SV=1	A0A1U8QEQ3_EMENI	AN7464	UniProt_Aspergillus_Nidulans_txid162425_20191106.fasta	114009	1	3	4	10	0.0348	possibly correct	true	SKsPSSGSVSAAVK	R	A	0.95	25.4	25	1.48	2		s3: Phospho (+79.97)	686.33	1370.65	1371.65	2	0.001036	0.7552	2467.61	1216890	34531.2	187	200	true
WT sample	Cation_ATPase_N domain-containing protein OS=Emericella nidulans (strain FGSC A4 / ATCC 38163 / CBS 112.46 / NRRL 194 / M139) OX=227321 GN=AN7464.2 PE=3 SV=1	A0A1U8QEQ3_EMENI	AN7464	UniProt_Aspergillus_Nidulans_txid162425_20191106.fasta	114009	1	3	4	10	0.0348	possibly correct	true	SKsPSSGSVSAAVK	R	A	0.997	63.9	25	0.72	2		s3: Phospho (+79.97)	686.33	1370.65	1371.65	2	0.001036	0.7552	2467.49	1216890	343986	187	200	true
WT sample	Cation_ATPase_N domain-containing protein OS=Emericella nidulans (strain FGSC A4 / ATCC 38163 / CBS 112.46 / NRRL 194 / M139) OX=227321 GN=AN7464.2 PE=3 SV=1	A0A1U8QEQ3_EMENI	AN7464	UniProt_Aspergillus_Nidulans_txid162425_20191106.fasta	114009	1	3	4	10	0.0348	possibly correct	true	SKsPSSGSVSAAVK	R	A	0.997	67.8	25.7	2.95	2		s3: Phospho (+79.97)	686.33	1370.65	1371.65	2	0.002012	1.467	2465.68	567525	185692	187	200	true
WT sample	Cation_ATPase_N domain-containing protein OS=Emericella nidulans (strain FGSC A4 / ATCC 38163 / CBS 112.46 / NRRL 194 / M139) OX=227321 GN=AN7464.2 PE=3 SV=1	A0A1U8QEQ3_EMENI	AN7464	UniProt_Aspergillus_Nidulans_txid162425_20191106.fasta	114009	1	3	4	10	0.0348	possibly correct	true	SKsPSSGSVSAAVK	R	A	0.997	71.2	25.1	62.5	2		s3: Phospho (+79.97)	457.889	1370.64	1371.65	3	-0.0003813	-0.278	2467.54	1052980	396264	187	200	true
WT sample	Cation_ATPase_N domain-containing protein OS=Emericella nidulans (strain FGSC A4 / ATCC 38163 / CBS 112.46 / NRRL 194 / M139) OX=227321 GN=AN7464.2 PE=3 SV=1	A0A1U8QEQ3_EMENI	AN7464	UniProt_Aspergillus_Nidulans_txid162425_20191106.fasta	114009	1	3	4	10	0.0348	possibly correct	true	SKsPSSGSVSAAVK	R	A	0.997	75.2	25	3.1	2		s3: Phospho (+79.97)	457.889	1370.65	1371.65	3	0.001175	0.8567	2465.96	477749	242553	187	200	true
WT sample	Cation_ATPase_N domain-containing protein OS=Emericella nidulans (strain FGSC A4 / ATCC 38163 / CBS 112.46 / NRRL 194 / M139) OX=227321 GN=AN7464.2 PE=3 SV=1	A0A1U8QEQ3_EMENI	AN7464	UniProt_Aspergillus_Nidulans_txid162425_20191106.fasta	114009	1	3	4	10	0.0348	possibly correct	true	SPsSGSVSAAVK	K	A	0.929	23.9	25.1	19.5	2		s3: Phospho (+79.97)	578.766	1155.52	1156.52	2	0.0003504	0.303	2606.42	380113	105622	189	200	true
WT sample	Cation_ATPase_N domain-containing protein OS=Emericella nidulans (strain FGSC A4 / ATCC 38163 / CBS 112.46 / NRRL 194 / M139) OX=227321 GN=AN7464.2 PE=3 SV=1	A0A1U8QEQ3_EMENI	AN7464	UniProt_Aspergillus_Nidulans_txid162425_20191106.fasta	114009	1	3	4	10	0.0348	possibly correct	true	sPSSGSVSAAVK	K	A	0.99	33	25.1	18.5	2		s1: Phospho (+79.97)	578.766	1155.52	1156.52	2	0.0003504	0.303	2606.55	380113	18227	189	200	true
WT sample	Cation_ATPase_N domain-containing protein OS=Emericella nidulans (strain FGSC A4 / ATCC 38163 / CBS 112.46 / NRRL 194 / M139) OX=227321 GN=AN7464.2 PE=3 SV=1	A0A1U8QEQ3_EMENI	AN7464	UniProt_Aspergillus_Nidulans_txid162425_20191106.fasta	114009	1	3	4	10	0.0348	possibly correct	true	sPSSGSVSAAVK	K	A	0.995	35.7	25.1	27.7	2		s1: Phospho (+79.97)	578.766	1155.52	1156.52	2	-1.583e-05	-0.01369	2608.75	357936	16763	189	200	true
WT sample	Glucose-methanol-choline oxidoreductase OS=Emericella nidulans OX=162425 GN=gmcA PE=2 SV=1	H6VTI1_EMEND	gmcA	UniProt_Aspergillus_Nidulans_txid162425_20191106.fasta	63701.9	0.47	0	0	1	0.0156	possibly correct	true	TTsADFITK	R	E	0.982	29.9	25	19.3	2		s3: Phospho (+79.97)	532.239	1062.46	1063.47	2	0.0002394	0.2252	3307.53	526442	139876	204	212	true
WT sample	RPOLD domain-containing protein OS=Emericella nidulans (strain FGSC A4 / ATCC 38163 / CBS 112.46 / NRRL 194 / M139) OX=227321 GN=AN6252.2 PE=4 SV=1	A0A1U8QR08_EMENI	AN6252	UniProt_Aspergillus_Nidulans_txid162425_20191106.fasta	36727.1	0.87	1	2	4	0.0841	possibly correct	true	SLSGEDGTNGVVDEDMMGVQsPDPYEPR	K	D	0.914	26.3	30	22	2		s21: Phospho (+79.97)	1021.09	3060.24	3061.24	3	0.002278	0.744	4817.7	129622	48915	268	295	true
WT sample	RPOLD domain-containing protein OS=Emericella nidulans (strain FGSC A4 / ATCC 38163 / CBS 112.46 / NRRL 194 / M139) OX=227321 GN=AN6252.2 PE=4 SV=1	A0A1U8QR08_EMENI	AN6252	UniProt_Aspergillus_Nidulans_txid162425_20191106.fasta	36727.1	0.87	1	2	4	0.0841	possibly correct	true	SLSGEDGTNGVVDEDMmGVQsPDPYEPR	K	D	0.957	29.6	29.9	0	2		m17: Oxidation (+15.99), s21: Phospho (+79.97)	1026.42	3076.23	3077.24	3	-0.006431	-2.09	4427.11	116251	50228	268	295	true
WT sample	RPOLD domain-containing protein OS=Emericella nidulans (strain FGSC A4 / ATCC 38163 / CBS 112.46 / NRRL 194 / M139) OX=227321 GN=AN6252.2 PE=4 SV=1	A0A1U8QR08_EMENI	AN6252	UniProt_Aspergillus_Nidulans_txid162425_20191106.fasta	36727.1	0.87	1	2	4	0.0841	possibly correct	true	SLSGEDGTNGVVDEDmMGVQsPDPYEPR	K	D	0.957	29.6	29.9	0	2		m16: Oxidation (+15.99), s21: Phospho (+79.97)	1026.42	3076.23	3077.24	3	-0.006431	-2.09	4427.11	116251	50228	268	295	true
WT sample	RPOLD domain-containing protein OS=Emericella nidulans (strain FGSC A4 / ATCC 38163 / CBS 112.46 / NRRL 194 / M139) OX=227321 GN=AN6252.2 PE=4 SV=1	A0A1U8QR08_EMENI	AN6252	UniProt_Aspergillus_Nidulans_txid162425_20191106.fasta	36727.1	0.87	1	2	4	0.0841	possibly correct	true	SLSGEDGTNGVVDEDMMGVQsPDPYEPR	K	D	0.99	37.1	30	37.1	2		s21: Phospho (+79.97)	1021.09	3060.23	3061.24	3	-0.003032	-0.9906	4824.12	224734	65302.4	268	295	true
WT sample	Uncharacterized protein OS=Emericella nidulans (strain FGSC A4 / ATCC 38163 / CBS 112.46 / NRRL 194 / M139) OX=227321 GN=AN7297.2 PE=4 SV=1	A0A1U8QK66_EMENI	AN7297	UniProt_Aspergillus_Nidulans_txid162425_20191106.fasta	88280.3	1	4	5	11	0.084	possibly correct	true	ANLGQSAtPEPHNESR	R	V	0.971	28.2	26.5	22.9	2		t8: Phospho (+79.97)	596.595	1786.76	1787.77	3	0.00058	0.3244	2401.35	313388	70556.2	566	581	true
WT sample	Uncharacterized protein OS=Emericella nidulans (strain FGSC A4 / ATCC 38163 / CBS 112.46 / NRRL 194 / M139) OX=227321 GN=AN7297.2 PE=4 SV=1	A0A1U8QK66_EMENI	AN7297	UniProt_Aspergillus_Nidulans_txid162425_20191106.fasta	88280.3	1	4	5	11	0.084	possibly correct	true	ANLGQSAtPEPHNESR	R	V	0.979	29.7	26.4	26.7	2		t8: Phospho (+79.97)	596.595	1786.76	1787.77	3	-0.0001524	-0.08526	2399.21	311070	71324.9	566	581	true
WT sample	Uncharacterized protein OS=Emericella nidulans (strain FGSC A4 / ATCC 38163 / CBS 112.46 / NRRL 194 / M139) OX=227321 GN=AN7297.2 PE=4 SV=1	A0A1U8QK66_EMENI	AN7297	UniProt_Aspergillus_Nidulans_txid162425_20191106.fasta	88280.3	1	4	5	11	0.084	possibly correct	true	DGAFIPPSsPGNALPVR	R	V	0.904	24.8	27.4	0	2		s9: Phospho (+79.97)	887.93	1773.84	1774.85	2	-0.000357	-0.2012	4718.94	212592	50656.1	105	121	true
WT sample	Uncharacterized protein OS=Emericella nidulans (strain FGSC A4 / ATCC 38163 / CBS 112.46 / NRRL 194 / M139) OX=227321 GN=AN7297.2 PE=4 SV=1	A0A1U8QK66_EMENI	AN7297	UniProt_Aspergillus_Nidulans_txid162425_20191106.fasta	88280.3	1	4	5	11	0.084	possibly correct	true	DGAFIPPsSPGNALPVR	R	V	0.904	24.8	27.4	0	2		s8: Phospho (+79.97)	887.93	1773.84	1774.85	2	-0.000357	-0.2012	4718.94	212592	50656.1	105	121	true
WT sample	Uncharacterized protein OS=Emericella nidulans (strain FGSC A4 / ATCC 38163 / CBS 112.46 / NRRL 194 / M139) OX=227321 GN=AN7297.2 PE=4 SV=1	A0A1U8QK66_EMENI	AN7297	UniProt_Aspergillus_Nidulans_txid162425_20191106.fasta	88280.3	1	4	5	11	0.084	possibly correct	true	DGAFIPPSsPGNALPVR	R	V	0.947	27.4	27.3	0	2		s9: Phospho (+79.97)	887.931	1773.85	1774.85	2	0.001474	0.8305	4753.46	409432	54316.4	105	121	true
WT sample	Uncharacterized protein OS=Emericella nidulans (strain FGSC A4 / ATCC 38163 / CBS 112.46 / NRRL 194 / M139) OX=227321 GN=AN7297.2 PE=4 SV=1	A0A1U8QK66_EMENI	AN7297	UniProt_Aspergillus_Nidulans_txid162425_20191106.fasta	88280.3	1	4	5	11	0.084	possibly correct	true	DGAFIPPsSPGNALPVR	R	V	0.947	27.4	27.3	0	2		s8: Phospho (+79.97)	887.931	1773.85	1774.85	2	0.001474	0.8305	4753.46	409432	54316.4	105	121	true
WT sample	Uncharacterized protein OS=Emericella nidulans (strain FGSC A4 / ATCC 38163 / CBS 112.46 / NRRL 194 / M139) OX=227321 GN=AN7297.2 PE=4 SV=1	A0A1U8QK66_EMENI	AN7297	UniProt_Aspergillus_Nidulans_txid162425_20191106.fasta	88280.3	1	4	5	11	0.084	possibly correct	true	DGAFIPPSsPGNALPVR	R	V	0.976	31.1	27.3	0	2		s9: Phospho (+79.97)	887.929	1773.84	1774.85	2	-0.001334	-0.7514	4717.33	105185	46754.2	105	121	true
WT sample	Uncharacterized protein OS=Emericella nidulans (strain FGSC A4 / ATCC 38163 / CBS 112.46 / NRRL 194 / M139) OX=227321 GN=AN7297.2 PE=4 SV=1	A0A1U8QK66_EMENI	AN7297	UniProt_Aspergillus_Nidulans_txid162425_20191106.fasta	88280.3	1	4	5	11	0.084	possibly correct	true	DGAFIPPsSPGNALPVR	R	V	0.976	31.1	27.3	0	2		s8: Phospho (+79.97)	887.929	1773.84	1774.85	2	-0.001334	-0.7514	4717.33	105185	46754.2	105	121	true
WT sample	Uncharacterized protein OS=Emericella nidulans (strain FGSC A4 / ATCC 38163 / CBS 112.46 / NRRL 194 / M139) OX=227321 GN=AN7297.2 PE=4 SV=1	A0A1U8QK66_EMENI	AN7297	UniProt_Aspergillus_Nidulans_txid162425_20191106.fasta	88280.3	1	4	5	11	0.084	possibly correct	true	EGGDDSDESDsDEssLVGSPAIGPHLAQGTAR	R	T	0.944	25.8	27.3	0.07	2		s11: Phospho (+79.97), s14: Phospho (+79.97), s15: Phospho (+79.97)	1132.77	3395.29	3396.28	3	0.009535	2.808	4575.11	128497	32117.7	518	549	true
WT sample	Uncharacterized protein OS=Emericella nidulans (strain FGSC A4 / ATCC 38163 / CBS 112.46 / NRRL 194 / M139) OX=227321 GN=AN7297.2 PE=4 SV=1	A0A1U8QK66_EMENI	AN7297	UniProt_Aspergillus_Nidulans_txid162425_20191106.fasta	88280.3	1	4	5	11	0.084	possibly correct	true	EGGDDsDESDsDESSLVGSPAIGPHLAQGTAR	R	T	0.987	35	29.1	28.3	2		s6: Phospho (+79.97), s11: Phospho (+79.97)	1106.11	3315.31	3316.32	3	0.003088	0.9313	4542.94	111384	35229.5	518	549	true
WT sample	Uncharacterized protein OS=Emericella nidulans (strain FGSC A4 / ATCC 38163 / CBS 112.46 / NRRL 194 / M139) OX=227321 GN=AN7297.2 PE=4 SV=1	A0A1U8QK66_EMENI	AN7297	UniProt_Aspergillus_Nidulans_txid162425_20191106.fasta	88280.3	1	4	5	11	0.084	possibly correct	true	SRDGAFIPPSsPGNALPVR	R	V	0.947	25.6	26.9	17	2		s11: Phospho (+79.97)	673.333	2016.98	2017.99	3	0.0002575	0.1276	4550.11	401346	110320	103	121	true
WT sample	PUM-HD domain-containing protein OS=Emericella nidulans (strain FGSC A4 / ATCC 38163 / CBS 112.46 / NRRL 194 / M139) OX=227321 GN=AN1235.2 PE=4 SV=1	Q5BDZ5_EMENI	AN1235	UniProt_Aspergillus_Nidulans_txid162425_20191106.fasta	109762	0.999	0	0	5	0.0257	possibly correct	true	sFDISAR	R	S	0.9	25.2	25	25.2	2		s1: Phospho (+79.97)	438.187	874.359	875.366	2	0.0001979	0.2261	3511.93	587297	139749	109	115	true
WT sample	PUM-HD domain-containing protein OS=Emericella nidulans (strain FGSC A4 / ATCC 38163 / CBS 112.46 / NRRL 194 / M139) OX=227321 GN=AN1235.2 PE=4 SV=1	Q5BDZ5_EMENI	AN1235	UniProt_Aspergillus_Nidulans_txid162425_20191106.fasta	109762	0.999	0	0	5	0.0257	possibly correct	true	sFDISAR	R	S	0.9	29.6	25	29.6	2		s1: Phospho (+79.97)	438.187	874.359	875.366	2	7.587e-05	0.08667	3510.44	420035	111569	109	115	true
WT sample	PUM-HD domain-containing protein OS=Emericella nidulans (strain FGSC A4 / ATCC 38163 / CBS 112.46 / NRRL 194 / M139) OX=227321 GN=AN1235.2 PE=4 SV=1	Q5BDZ5_EMENI	AN1235	UniProt_Aspergillus_Nidulans_txid162425_20191106.fasta	109762	0.999	0	0	5	0.0257	possibly correct	true	sPIVYPDNMPSR	R	T	0.986	31.8	25.6	31.8	2		s1: Phospho (+79.97)	728.322	1454.63	1455.63	2	0.001912	1.314	3801.58	441738	91544.4	116	127	true
WT sample	PUM-HD domain-containing protein OS=Emericella nidulans (strain FGSC A4 / ATCC 38163 / CBS 112.46 / NRRL 194 / M139) OX=227321 GN=AN1235.2 PE=4 SV=1	Q5BDZ5_EMENI	AN1235	UniProt_Aspergillus_Nidulans_txid162425_20191106.fasta	109762	0.999	0	0	5	0.0257	possibly correct	true	sPIVYPDNMPSR	R	T	0.987	31.9	25.2	31.9	2		s1: Phospho (+79.97)	728.322	1454.63	1455.63	2	0.002279	1.565	3798.83	534185	100425	116	127	true
WT sample	PUM-HD domain-containing protein OS=Emericella nidulans (strain FGSC A4 / ATCC 38163 / CBS 112.46 / NRRL 194 / M139) OX=227321 GN=AN1235.2 PE=4 SV=1	Q5BDZ5_EMENI	AN1235	UniProt_Aspergillus_Nidulans_txid162425_20191106.fasta	109762	0.999	0	0	5	0.0257	possibly correct	true	SPIVYPDNmPSRtSLDSR	R	F	0.938	26	28.1	0.79	2		m9: Oxidation (+15.99), t13: Phospho (+79.97)	710.99	2129.95	2130.95	3	0.001809	0.8491	3626.9	448244	134242	116	133	true
WT sample	Amino acid transporter (Fragment) OS=Emericella nidulans (strain FGSC A4 / ATCC 38163 / CBS 112.46 / NRRL 194 / M139) OX=227321 PE=2 SV=1	B2M1L6_EMENI,C8V2E0_EMENI	ANIA_06118	UniProt_Aspergillus_Nidulans_txid162425_20191106.fasta	62293.4	0.999	1	1	3	0.0424	possibly correct	true	DDGITAAPQNPVYDAsVAEK	K	G	0.994	38.8	28.9	33.9	2		s16: Phospho (+79.97)	1070.98	2139.94	2140.94	2	0.003392	1.584	4074.65	265994	39536.9	6	25	true
WT sample	Amino acid transporter (Fragment) OS=Emericella nidulans (strain FGSC A4 / ATCC 38163 / CBS 112.46 / NRRL 194 / M139) OX=227321 PE=2 SV=1	B2M1L6_EMENI,C8V2E0_EMENI	ANIA_06118	UniProt_Aspergillus_Nidulans_txid162425_20191106.fasta	62293.4	0.999	1	1	3	0.0424	possibly correct	true	GVEKDDGITAAPQNPVYDAsVAEK	M	G	0.997	45.2	30	39.6	1		s20: Phospho (+79.97)	852.063	2553.17	2554.17	3	0.003051	1.195	4009.17	409468	131972	2	25	true
WT sample	Amino acid transporter (Fragment) OS=Emericella nidulans (strain FGSC A4 / ATCC 38163 / CBS 112.46 / NRRL 194 / M139) OX=227321 PE=2 SV=1	B2M1L6_EMENI,C8V2E0_EMENI	ANIA_06118	UniProt_Aspergillus_Nidulans_txid162425_20191106.fasta	62293.4	0.999	1	1	3	0.0424	possibly correct	true	GVEKDDGITAAPQNPVYDAsVAEK	M	G	0.997	49.9	30	47.6	1		s20: Phospho (+79.97)	852.063	2553.17	2554.17	3	0.002135	0.8361	4007.95	158329	113311	2	25	true
WT sample	Arginosuccinate lyase (Eurofung) OS=Emericella nidulans (strain FGSC A4 / ATCC 38163 / CBS 112.46 / NRRL 194 / M139) OX=227321 GN=ANIA_02914 PE=3 SV=1	C8VJ67_EMENI	ANIA_02914	UniProt_Aspergillus_Nidulans_txid162425_20191106.fasta	51807.3	0.389	1	1	2	0.0173	possibly correct	true	RLsEIIGK	R	E	0.897	22.1	25	12.8	2		s3: Phospho (+79.97)	498.268	994.522	995.529	2	0.0004228	0.4247	3853.91	740539	33301.8	98	105	true
WT sample	Arginosuccinate lyase (Eurofung) OS=Emericella nidulans (strain FGSC A4 / ATCC 38163 / CBS 112.46 / NRRL 194 / M139) OX=227321 GN=ANIA_02914 PE=3 SV=1	C8VJ67_EMENI	ANIA_02914	UniProt_Aspergillus_Nidulans_txid162425_20191106.fasta	51807.3	0.389	1	1	2	0.0173	possibly correct	true	RLsEIIGK	R	E	0.904	22.5	25	10	2		s3: Phospho (+79.97)	498.268	994.522	995.529	2	0.0005449	0.5474	3851.99	749033	31012.5	98	105	true
WT sample	Uncharacterized protein OS=Emericella nidulans (strain FGSC A4 / ATCC 38163 / CBS 112.46 / NRRL 194 / M139) OX=227321 GN=ANIA_06264 PE=4 SV=1	C8V1H8_EMENI	ANIA_06264	UniProt_Aspergillus_Nidulans_txid162425_20191106.fasta	39193.2	0.997	1	2	6	0.0411	possibly correct	true	SQLQALELDQKQsPK	R	L	0.99	34	27	14.1	2		s13: Phospho (+79.97)	598.3	1791.88	1792.88	3	0.0004833	0.2696	3977.15	3309510	899799	175	189	true
WT sample	Uncharacterized protein OS=Emericella nidulans (strain FGSC A4 / ATCC 38163 / CBS 112.46 / NRRL 194 / M139) OX=227321 GN=ANIA_06264 PE=4 SV=1	C8V1H8_EMENI	ANIA_06264	UniProt_Aspergillus_Nidulans_txid162425_20191106.fasta	39193.2	0.997	1	2	6	0.0411	possibly correct	true	SQLQALELDQKQsPK	R	L	0.993	35.9	27	22.9	2		s13: Phospho (+79.97)	598.3	1791.88	1792.88	3	0.0006664	0.3717	3978.65	5866480	1107040	175	189	true
WT sample	Uncharacterized protein OS=Emericella nidulans (strain FGSC A4 / ATCC 38163 / CBS 112.46 / NRRL 194 / M139) OX=227321 GN=ANIA_06264 PE=4 SV=1	C8V1H8_EMENI	ANIA_06264	UniProt_Aspergillus_Nidulans_txid162425_20191106.fasta	39193.2	0.997	1	2	6	0.0411	possibly correct	true	SQLQALELDQKQsPK	R	L	0.995	37.6	27	30.4	2		s13: Phospho (+79.97)	896.946	1791.88	1792.88	2	0.0006799	0.3792	3977.7	718751	10619.3	175	189	true
WT sample	Uncharacterized protein OS=Emericella nidulans (strain FGSC A4 / ATCC 38163 / CBS 112.46 / NRRL 194 / M139) OX=227321 GN=ANIA_06264 PE=4 SV=1	C8V1H8_EMENI	ANIA_06264	UniProt_Aspergillus_Nidulans_txid162425_20191106.fasta	39193.2	0.997	1	2	6	0.0411	possibly correct	true	SQLQALELDQKQsPK	R	L	0.997	42.6	27	35.7	2		s13: Phospho (+79.97)	896.946	1791.88	1792.88	2	-5.255e-05	-0.02931	3976.22	409346	8658.87	175	189	true
WT sample	Uncharacterized protein OS=Emericella nidulans (strain FGSC A4 / ATCC 38163 / CBS 112.46 / NRRL 194 / M139) OX=227321 GN=ANIA_06264 PE=4 SV=1	C8V1H8_EMENI	ANIA_06264	UniProt_Aspergillus_Nidulans_txid162425_20191106.fasta	39193.2	0.997	1	2	6	0.0411	possibly correct	true	SQLQALELDQKQsPK	R	L	0.997	45.8	27	19.6	2		s13: Phospho (+79.97)	896.946	1791.88	1792.88	2	-5.255e-05	-0.02931	3976.1	409346	94064.7	175	189	true
WT sample	Uncharacterized protein OS=Emericella nidulans (strain FGSC A4 / ATCC 38163 / CBS 112.46 / NRRL 194 / M139) OX=227321 GN=ANIA_06264 PE=4 SV=1	C8V1H8_EMENI	ANIA_06264	UniProt_Aspergillus_Nidulans_txid162425_20191106.fasta	39193.2	0.997	1	2	6	0.0411	possibly correct	true	SQLQALELDQKQsPK	R	L	0.997	52.7	27	28.8	2		s13: Phospho (+79.97)	896.946	1791.88	1792.88	2	0.0006799	0.3792	3977.57	718751	123078	175	189	true
WT sample	E3 ubiquitin-protein ligase OS=Emericella nidulans (strain FGSC A4 / ATCC 38163 / CBS 112.46 / NRRL 194 / M139) OX=227321 GN=AN3923.2 PE=3 SV=1	A0A1U8QPI1_EMENI	AN3923	UniProt_Aspergillus_Nidulans_txid162425_20191106.fasta	244327	1	1	1	2	0.00787	possibly correct	true	IDTNsPAIDTESEKELK	R	K	0.984	33.1	28.3	30.8	2		s5: Phospho (+79.97)	657.305	1968.89	1969.9	3	0.0006797	0.345	3620.68	469236	167067	1289	1305	true
WT sample	E3 ubiquitin-protein ligase OS=Emericella nidulans (strain FGSC A4 / ATCC 38163 / CBS 112.46 / NRRL 194 / M139) OX=227321 GN=AN3923.2 PE=3 SV=1	A0A1U8QPI1_EMENI	AN3923	UniProt_Aspergillus_Nidulans_txid162425_20191106.fasta	244327	1	1	1	2	0.00787	possibly correct	true	IDTNsPAIDTESEKELK	R	K	0.997	47.7	28.3	42.6	2		s5: Phospho (+79.97)	657.305	1968.89	1969.9	3	-0.0004189	-0.2127	3622.89	557628	166796	1289	1305	true
WT sample	Uncharacterized protein OS=Emericella nidulans (strain FGSC A4 / ATCC 38163 / CBS 112.46 / NRRL 194 / M139) OX=227321 GN=AN8058.2 PE=4 SV=1	A0A1U8QQV8_EMENI	AN8058	UniProt_Aspergillus_Nidulans_txid162425_20191106.fasta	42489.4	0.501	1	1	1	0.0237	possibly correct	true	RHTmRtMLK	R	E	0.937	23.1	25.3	1.49	2		m4: Oxidation (+15.99), t6: Phospho (+79.97)	423.871	1268.59	1269.6	3	0.003035	2.391	2012.05	1814040	12550.4	89	97	true
WT sample	Arginine rich protein (AFU_orthologue AFUA_1G12120) OS=Emericella nidulans (strain FGSC A4 / ATCC 38163 / CBS 112.46 / NRRL 194 / M139) OX=227321 GN=ANIA_01079 PE=4 SV=1	Q5BEF1_EMENI	ANIA_01079	UniProt_Aspergillus_Nidulans_txid162425_20191106.fasta	84792.5	0.983	1	1	2	0.0149	possibly correct	true	RRsPsLLDIDR	R	Y	0.962	26.2	25.9	19.4	2		s3: Phospho (+79.97), s5: Phospho (+79.97)	496.564	1486.67	1487.68	3	-2.546e-05	-0.01711	3975.9	606582	75137.6	654	664	true
WT sample	Arginine rich protein (AFU_orthologue AFUA_1G12120) OS=Emericella nidulans (strain FGSC A4 / ATCC 38163 / CBS 112.46 / NRRL 194 / M139) OX=227321 GN=ANIA_01079 PE=4 SV=1	Q5BEF1_EMENI	ANIA_01079	UniProt_Aspergillus_Nidulans_txid162425_20191106.fasta	84792.5	0.983	1	1	2	0.0149	possibly correct	true	RRsPsLLDIDR	R	Y	0.97	27.6	26	27	2		s3: Phospho (+79.97), s5: Phospho (+79.97)	496.564	1486.67	1487.68	3	0.0007985	0.5368	4010.58	1181880	152990	654	664	true
WT sample	Uncharacterized protein OS=Emericella nidulans (strain FGSC A4 / ATCC 38163 / CBS 112.46 / NRRL 194 / M139) OX=227321 GN=AN4616.2 PE=3 SV=1	A0A1U8QM18_EMENI	AN4616	UniProt_Aspergillus_Nidulans_txid162425_20191106.fasta	60842.9	1	3	4	8	0.0657	possibly correct	true	NPsNTVAYFR	R	D	0.997	46.9	25	42.9	2		s3: Phospho (+79.97)	624.774	1247.53	1248.54	2	0.000774	0.6199	3972.59	2756720	379433	70	79	true
WT sample	Uncharacterized protein OS=Emericella nidulans (strain FGSC A4 / ATCC 38163 / CBS 112.46 / NRRL 194 / M139) OX=227321 GN=AN4616.2 PE=3 SV=1	A0A1U8QM18_EMENI	AN4616	UniProt_Aspergillus_Nidulans_txid162425_20191106.fasta	60842.9	1	3	4	8	0.0657	possibly correct	true	NPsNTVAYFR	R	D	0.997	61.2	25	56.4	2		s3: Phospho (+79.97)	624.775	1247.53	1248.54	2	0.00114	0.9132	3974.71	3813590	489486	70	79	true
WT sample	Uncharacterized protein OS=Emericella nidulans (strain FGSC A4 / ATCC 38163 / CBS 112.46 / NRRL 194 / M139) OX=227321 GN=AN4616.2 PE=3 SV=1	A0A1U8QM18_EMENI	AN4616	UniProt_Aspergillus_Nidulans_txid162425_20191106.fasta	60842.9	1	3	4	8	0.0657	possibly correct	true	SKAEDDEDDsDFDsDEEEEDIR	K	E	0.997	55.9	25	55.9	2		s10: Phospho (+79.97), s14: Phospho (+79.97)	917.307	2748.9	2749.9	3	0.002109	0.7669	3475.34	369354	132600	486	507	true
WT sample	Uncharacterized protein OS=Emericella nidulans (strain FGSC A4 / ATCC 38163 / CBS 112.46 / NRRL 194 / M139) OX=227321 GN=AN4616.2 PE=3 SV=1	A0A1U8QM18_EMENI	AN4616	UniProt_Aspergillus_Nidulans_txid162425_20191106.fasta	60842.9	1	3	4	8	0.0657	possibly correct	true	SKAEDDEDDsDFDsDEEEEDIR	K	E	0.997	66.8	25	66.8	2		s10: Phospho (+79.97), s14: Phospho (+79.97)	917.307	2748.9	2749.9	3	0.001926	0.7003	3476.13	658323	156433	486	507	true
WT sample	Uncharacterized protein OS=Emericella nidulans (strain FGSC A4 / ATCC 38163 / CBS 112.46 / NRRL 194 / M139) OX=227321 GN=AN4616.2 PE=3 SV=1	A0A1U8QM18_EMENI	AN4616	UniProt_Aspergillus_Nidulans_txid162425_20191106.fasta	60842.9	1	3	4	8	0.0657	possibly correct	true	SKAEDDEDDsDFDsDEEEEDIREIVWK	K	T	0.949	26.3	27.4	18.4	2		s10: Phospho (+79.97), s14: Phospho (+79.97)	1135.76	3404.27	3405.27	3	0.001056	0.3101	5575.24	319528	3346.49	486	512	true
WT sample	Uncharacterized protein OS=Emericella nidulans (strain FGSC A4 / ATCC 38163 / CBS 112.46 / NRRL 194 / M139) OX=227321 GN=AN4616.2 PE=3 SV=1	A0A1U8QM18_EMENI	AN4616	UniProt_Aspergillus_Nidulans_txid162425_20191106.fasta	60842.9	1	3	4	8	0.0657	possibly correct	true	SKAEDDEDDsDFDsDEEEEDIREIVWK	K	T	0.971	29.1	27.4	20.9	2		s10: Phospho (+79.97), s14: Phospho (+79.97)	1135.76	3404.27	3405.27	3	0.001056	0.3101	5575.09	319528	33198.3	486	512	true
WT sample	Uncharacterized protein OS=Emericella nidulans (strain FGSC A4 / ATCC 38163 / CBS 112.46 / NRRL 194 / M139) OX=227321 GN=AN4616.2 PE=3 SV=1	A0A1U8QM18_EMENI	AN4616	UniProt_Aspergillus_Nidulans_txid162425_20191106.fasta	60842.9	1	3	4	8	0.0657	possibly correct	true	SKAEDDEDDsDFDsDEEEEDIREIVWK	K	T	0.997	45.8	27.6	41.4	2		s10: Phospho (+79.97), s14: Phospho (+79.97)	852.074	3404.27	3405.27	4	0.002813	0.826	5553.69	339492	118617	486	512	true
WT sample	Uncharacterized protein OS=Emericella nidulans (strain FGSC A4 / ATCC 38163 / CBS 112.46 / NRRL 194 / M139) OX=227321 GN=AN4616.2 PE=3 SV=1	A0A1U8QM18_EMENI	AN4616	UniProt_Aspergillus_Nidulans_txid162425_20191106.fasta	60842.9	1	3	4	8	0.0657	possibly correct	true	SKAEDDEDDsDFDsDEEEEDIREIVWK	K	T	0.997	54.8	27.6	50.4	2		s10: Phospho (+79.97), s14: Phospho (+79.97)	852.074	3404.27	3405.27	4	0.002569	0.7543	5552.02	235434	114386	486	512	true
WT sample	Uncharacterized protein OS=Emericella nidulans (strain FGSC A4 / ATCC 38163 / CBS 112.46 / NRRL 194 / M139) OX=227321 GN=AN4904.2 PE=4 SV=1	A0A1U8QIG7_EMENI	AN4904	UniProt_Aspergillus_Nidulans_txid162425_20191106.fasta	74035.7	0.929	1	2	5	0.021	possibly correct	true	RPsGTAGTATGTGR	R	A	0.917	24.4	26.3	17.7	2		s3: Phospho (+79.97)	685.315	1368.62	1369.62	2	0.000917	0.6695	1766.68	361169	24778.2	52	65	true
WT sample	Uncharacterized protein OS=Emericella nidulans (strain FGSC A4 / ATCC 38163 / CBS 112.46 / NRRL 194 / M139) OX=227321 GN=AN4904.2 PE=4 SV=1	A0A1U8QIG7_EMENI	AN4904	UniProt_Aspergillus_Nidulans_txid162425_20191106.fasta	74035.7	0.929	1	2	5	0.021	possibly correct	true	RPSGTAGtATGTGR	R	A	0.974	29.7	26.3	14.8	2		t8: Phospho (+79.97)	685.315	1368.62	1369.62	2	0.0004287	0.313	1768.72	577041	31276.1	52	65	true
WT sample	Uncharacterized protein OS=Emericella nidulans (strain FGSC A4 / ATCC 38163 / CBS 112.46 / NRRL 194 / M139) OX=227321 GN=AN4904.2 PE=4 SV=1	A0A1U8QIG7_EMENI	AN4904	UniProt_Aspergillus_Nidulans_txid162425_20191106.fasta	74035.7	0.929	1	2	5	0.021	possibly correct	true	RPsGTAGTATGTGR	R	A	0.978	30.4	26.3	21.7	2		s3: Phospho (+79.97)	685.315	1368.62	1369.62	2	0.0004287	0.313	1768.57	577041	106903	52	65	true
WT sample	Uncharacterized protein OS=Emericella nidulans (strain FGSC A4 / ATCC 38163 / CBS 112.46 / NRRL 194 / M139) OX=227321 GN=AN4904.2 PE=4 SV=1	A0A1U8QIG7_EMENI	AN4904	UniProt_Aspergillus_Nidulans_txid162425_20191106.fasta	74035.7	0.929	1	2	5	0.021	possibly correct	true	RPSGtAGTATGTGR	R	A	0.99	33.7	26.3	32.6	2		t5: Phospho (+79.97)	457.212	1368.61	1369.62	3	1.853e-05	0.01353	1774.01	756888	153105	52	65	true
WT sample	Uncharacterized protein OS=Emericella nidulans (strain FGSC A4 / ATCC 38163 / CBS 112.46 / NRRL 194 / M139) OX=227321 GN=AN4904.2 PE=4 SV=1	A0A1U8QIG7_EMENI	AN4904	UniProt_Aspergillus_Nidulans_txid162425_20191106.fasta	74035.7	0.929	1	2	5	0.021	possibly correct	true	RPSGtAGTATGTGR	R	A	0.995	36.6	26	33.6	2		t5: Phospho (+79.97)	457.212	1368.61	1369.62	3	-0.0001646	-0.1202	1772.06	507996	146494	52	65	true
WT sample	Autophagy-related protein 2 OS=Emericella nidulans (strain FGSC A4 / ATCC 38163 / CBS 112.46 / NRRL 194 / M139) OX=227321 GN=atg2 PE=3 SV=2	ATG2_EMENI	2871780	UniProt_Aspergillus_Nidulans_txid162425_20191106.fasta	228403	1	3	3	5	0.0139	possibly correct	true	FAGSPQsPVR	R	S	0.985	31.5	25.8	25.8	2		s7: Phospho (+79.97)	563.258	1124.5	1125.51	2	-0.0008953	-0.7955	2728.22	1074500	265435	958	967	true
WT sample	Autophagy-related protein 2 OS=Emericella nidulans (strain FGSC A4 / ATCC 38163 / CBS 112.46 / NRRL 194 / M139) OX=227321 GN=atg2 PE=3 SV=2	ATG2_EMENI	2871780	UniProt_Aspergillus_Nidulans_txid162425_20191106.fasta	228403	1	3	3	5	0.0139	possibly correct	true	FAGSPQsPVR	R	S	0.997	46	25.8	33.1	2		s7: Phospho (+79.97)	563.258	1124.5	1125.51	2	-0.000407	-0.3617	2733.19	1632200	253403	958	967	true
WT sample	Autophagy-related protein 2 OS=Emericella nidulans (strain FGSC A4 / ATCC 38163 / CBS 112.46 / NRRL 194 / M139) OX=227321 GN=atg2 PE=3 SV=2	ATG2_EMENI	2871780	UniProt_Aspergillus_Nidulans_txid162425_20191106.fasta	228403	1	3	3	5	0.0139	possibly correct	true	NMsPGFR	R	G	0.9	24.1	25	20.3	2		s3: Phospho (+79.97)	444.675	887.336	888.343	2	0.000298	0.3355	3060.43	766220	162274	1670	1676	true
WT sample	Autophagy-related protein 2 OS=Emericella nidulans (strain FGSC A4 / ATCC 38163 / CBS 112.46 / NRRL 194 / M139) OX=227321 GN=atg2 PE=3 SV=2	ATG2_EMENI	2871780	UniProt_Aspergillus_Nidulans_txid162425_20191106.fasta	228403	1	3	3	5	0.0139	possibly correct	true	SVsFSKPPSSLR	R	T	0.975	28.2	25.8	21.1	2		s3: Phospho (+79.97)	457.894	1370.66	1371.67	3	-0.0001174	-0.08556	3796.34	1518460	199806	690	701	true
WT sample	Autophagy-related protein 2 OS=Emericella nidulans (strain FGSC A4 / ATCC 38163 / CBS 112.46 / NRRL 194 / M139) OX=227321 GN=atg2 PE=3 SV=2	ATG2_EMENI	2871780	UniProt_Aspergillus_Nidulans_txid162425_20191106.fasta	228403	1	3	3	5	0.0139	possibly correct	true	SVsFSKPPSSLR	R	T	0.99	33	25.8	1.14	2		s3: Phospho (+79.97)	457.894	1370.66	1371.67	3	0.0006151	0.4484	3794.6	1914880	230309	690	701	true
WT sample	Uncharacterized protein OS=Emericella nidulans (strain FGSC A4 / ATCC 38163 / CBS 112.46 / NRRL 194 / M139) OX=227321 GN=AN5702.2 PE=4 SV=1	A0A1U8QWH6_EMENI	AN5702	UniProt_Aspergillus_Nidulans_txid162425_20191106.fasta	58121.9	1	2	2	4	0.0571	possibly correct	true	RFSPGGsGSLLAsPR	R	S	0.972	28.8	26.9	28.8	2		s7: Phospho (+79.97), s13: Phospho (+79.97)	550.248	1647.72	1648.72	3	0.004529	2.747	4123.72	144679	90823.6	334	348	true
WT sample	Uncharacterized protein OS=Emericella nidulans (strain FGSC A4 / ATCC 38163 / CBS 112.46 / NRRL 194 / M139) OX=227321 GN=AN5702.2 PE=4 SV=1	A0A1U8QWH6_EMENI	AN5702	UniProt_Aspergillus_Nidulans_txid162425_20191106.fasta	58121.9	1	2	2	4	0.0571	possibly correct	true	sPADSVGSGNYAFGR	R	V	0.984	31.4	25.9	28.6	2		s1: Phospho (+79.97)	782.826	1563.64	1564.64	2	0.001191	0.7612	3761.9	468351	7484.29	349	363	true
WT sample	Uncharacterized protein OS=Emericella nidulans (strain FGSC A4 / ATCC 38163 / CBS 112.46 / NRRL 194 / M139) OX=227321 GN=AN5702.2 PE=4 SV=1	A0A1U8QWH6_EMENI	AN5702	UniProt_Aspergillus_Nidulans_txid162425_20191106.fasta	58121.9	1	2	2	4	0.0571	possibly correct	true	sPADSVGSGNYAFGR	R	V	0.997	49	25.9	49	2		s1: Phospho (+79.97)	782.825	1563.63	1564.64	2	-0.000518	-0.3311	3760.17	365743	94029.8	349	363	true
WT sample	Uncharacterized protein OS=Emericella nidulans (strain FGSC A4 / ATCC 38163 / CBS 112.46 / NRRL 194 / M139) OX=227321 GN=AN5702.2 PE=4 SV=1	A0A1U8QWH6_EMENI	AN5702	UniProt_Aspergillus_Nidulans_txid162425_20191106.fasta	58121.9	1	2	2	4	0.0571	possibly correct	true	sPADSVGSGNYAFGR	R	V	0.997	53.2	25.9	51.8	2		s1: Phospho (+79.97)	782.826	1563.64	1564.64	2	0.001191	0.7612	3761.78	468351	111458	349	363	true
WT sample	Uncharacterized protein OS=Emericella nidulans (strain FGSC A4 / ATCC 38163 / CBS 112.46 / NRRL 194 / M139) OX=227321 GN=AN5572.2 PE=4 SV=1	A0A1U8QM88_EMENI	AN5572	UniProt_Aspergillus_Nidulans_txid162425_20191106.fasta	115339	1	3	3	4	0.0366	possibly correct	true	FRtSPDVsPGDKHSASQK	R	E	0.99	34.9	27.9	30.8	2		t3: Phospho (+79.97), s8: Phospho (+79.97)	701.969	2102.88	2103.89	3	0.001338	0.6362	2597.21	280617	93736.9	174	191	true
WT sample	Uncharacterized protein OS=Emericella nidulans (strain FGSC A4 / ATCC 38163 / CBS 112.46 / NRRL 194 / M139) OX=227321 GN=AN5572.2 PE=4 SV=1	A0A1U8QM88_EMENI	AN5572	UniProt_Aspergillus_Nidulans_txid162425_20191106.fasta	115339	1	3	3	4	0.0366	possibly correct	true	HSDHsPVFR	R	E	0.973	27.1	25	22.2	2		s5: Phospho (+79.97)	387.833	1160.48	1161.48	3	0.001342	1.155	2394.82	214531	88145.9	326	334	true
WT sample	Uncharacterized protein OS=Emericella nidulans (strain FGSC A4 / ATCC 38163 / CBS 112.46 / NRRL 194 / M139) OX=227321 GN=AN5572.2 PE=4 SV=1	A0A1U8QM88_EMENI	AN5572	UniProt_Aspergillus_Nidulans_txid162425_20191106.fasta	115339	1	3	3	4	0.0366	possibly correct	true	HSDHsPVFR	R	E	0.976	27.6	25	27	2		s5: Phospho (+79.97)	387.833	1160.48	1161.48	3	-0.0001228	-0.1058	2393.12	167614	82438.3	326	334	true
WT sample	Uncharacterized protein OS=Emericella nidulans (strain FGSC A4 / ATCC 38163 / CBS 112.46 / NRRL 194 / M139) OX=227321 GN=AN5572.2 PE=4 SV=1	A0A1U8QM88_EMENI	AN5572	UniProt_Aspergillus_Nidulans_txid162425_20191106.fasta	115339	1	3	3	4	0.0366	possibly correct	true	SPYsPLPEQLKR	R	H	0.913	22.5	26.2	16.4	2		s4: Phospho (+79.97)	498.917	1493.73	1494.74	3	3.874e-05	0.02592	4031.27	221566	73396.5	314	325	true
WT sample	Uncharacterized protein OS=Emericella nidulans (strain FGSC A4 / ATCC 38163 / CBS 112.46 / NRRL 194 / M139) OX=227321 GN=AN2759.2 PE=4 SV=1	A0A1U8QPN4_EMENI	AN2759	UniProt_Aspergillus_Nidulans_txid162425_20191106.fasta	28937.8	1	2	2	4	0.119	possibly correct	true	ARtQscPPPELPQLVAEQHVPIAPNDKETQR	R	L	0.995	38	30.7	34.9	2	c6: Carbamidomethyl (+57.02)	t3: Phospho (+79.97), s5: Phospho (+79.97)	917.434	3665.71	3666.71	4	0.001745	0.4758	5056.09	163802	72913.7	14	44	true
WT sample	Uncharacterized protein OS=Emericella nidulans (strain FGSC A4 / ATCC 38163 / CBS 112.46 / NRRL 194 / M139) OX=227321 GN=AN2759.2 PE=4 SV=1	A0A1U8QPN4_EMENI	AN2759	UniProt_Aspergillus_Nidulans_txid162425_20191106.fasta	28937.8	1	2	2	4	0.119	possibly correct	true	tQScPPPELPQLVAEQHVPIAPNDKETQR	R	L	0.955	27.2	30.2	1.02	2	c4: Carbamidomethyl (+57.02)	t1: Phospho (+79.97)	840.657	3358.6	3359.61	4	-0.003099	-0.9224	5087.9	193147	125698	16	44	true
WT sample	Uncharacterized protein OS=Emericella nidulans (strain FGSC A4 / ATCC 38163 / CBS 112.46 / NRRL 194 / M139) OX=227321 GN=AN2759.2 PE=4 SV=1	A0A1U8QPN4_EMENI	AN2759	UniProt_Aspergillus_Nidulans_txid162425_20191106.fasta	28937.8	1	2	2	4	0.119	possibly correct	true	TQscPPPELPQLVAEQHVPIAPNDKETQR	R	L	0.997	43.2	30	0	2	c4: Carbamidomethyl (+57.02)	s3: Phospho (+79.97)	840.659	3358.61	3359.61	4	0.00447	1.33	5091.39	312519	109202	16	44	true
WT sample	Uncharacterized protein OS=Emericella nidulans (strain FGSC A4 / ATCC 38163 / CBS 112.46 / NRRL 194 / M139) OX=227321 GN=AN2759.2 PE=4 SV=1	A0A1U8QPN4_EMENI	AN2759	UniProt_Aspergillus_Nidulans_txid162425_20191106.fasta	28937.8	1	2	2	4	0.119	possibly correct	true	tQScPPPELPQLVAEQHVPIAPNDKETQR	R	L	0.997	43.2	30	0	2	c4: Carbamidomethyl (+57.02)	t1: Phospho (+79.97)	840.659	3358.61	3359.61	4	0.00447	1.33	5091.39	312519	109202	16	44	true
WT sample	HTH CENPB-type domain-containing protein OS=Emericella nidulans (strain FGSC A4 / ATCC 38163 / CBS 112.46 / NRRL 194 / M139) OX=227321 GN=ANIA_04077 PE=4 SV=1	Q5B5V3_EMENI	ANIA_04077	UniProt_Aspergillus_Nidulans_txid162425_20191106.fasta	58048.8	1	2	2	5	0.026	possibly correct	true	VALNIDTsPGTIK	K	R	0.989	33	25.6	0	2		s8: Phospho (+79.97)	704.859	1407.7	1408.71	2	0.001797	1.276	4344.51	437408	111902	416	428	true
WT sample	HTH CENPB-type domain-containing protein OS=Emericella nidulans (strain FGSC A4 / ATCC 38163 / CBS 112.46 / NRRL 194 / M139) OX=227321 GN=ANIA_04077 PE=4 SV=1	Q5B5V3_EMENI	ANIA_04077	UniProt_Aspergillus_Nidulans_txid162425_20191106.fasta	58048.8	1	2	2	5	0.026	possibly correct	true	VALNIDtSPGTIK	K	R	0.989	33	25.6	0	2		t7: Phospho (+79.97)	704.859	1407.7	1408.71	2	0.001797	1.276	4344.51	437408	111902	416	428	true
WT sample	HTH CENPB-type domain-containing protein OS=Emericella nidulans (strain FGSC A4 / ATCC 38163 / CBS 112.46 / NRRL 194 / M139) OX=227321 GN=ANIA_04077 PE=4 SV=1	Q5B5V3_EMENI	ANIA_04077	UniProt_Aspergillus_Nidulans_txid162425_20191106.fasta	58048.8	1	2	2	5	0.026	possibly correct	true	VALNIDTsPGTIK	K	R	0.996	37.2	25.6	0	2		s8: Phospho (+79.97)	704.858	1407.7	1408.71	2	0.0004545	0.3226	4342.46	362469	99294.5	416	428	true
WT sample	HTH CENPB-type domain-containing protein OS=Emericella nidulans (strain FGSC A4 / ATCC 38163 / CBS 112.46 / NRRL 194 / M139) OX=227321 GN=ANIA_04077 PE=4 SV=1	Q5B5V3_EMENI	ANIA_04077	UniProt_Aspergillus_Nidulans_txid162425_20191106.fasta	58048.8	1	2	2	5	0.026	possibly correct	true	VALNIDtSPGTIK	K	R	0.996	37.2	25.6	0	2		t7: Phospho (+79.97)	704.858	1407.7	1408.71	2	0.0004545	0.3226	4342.46	362469	99294.5	416	428	true
WT sample	HTH CENPB-type domain-containing protein OS=Emericella nidulans (strain FGSC A4 / ATCC 38163 / CBS 112.46 / NRRL 194 / M139) OX=227321 GN=ANIA_04077 PE=4 SV=1	Q5B5V3_EMENI	ANIA_04077	UniProt_Aspergillus_Nidulans_txid162425_20191106.fasta	58048.8	1	2	2	5	0.026	possibly correct	true	VALNIDTsPGTIKR	K	N	0.939	24.9	25.4	24.9	2		s8: Phospho (+79.97)	782.91	1563.8	1564.81	2	0.00226	1.444	4082.57	428553	87522.6	416	429	true
WT sample	Zinc finger protein gcs1 (AFU_orthologue AFUA_5G07130) OS=Emericella nidulans (strain FGSC A4 / ATCC 38163 / CBS 112.46 / NRRL 194 / M139) OX=227321 GN=ANIA_02222 PE=4 SV=1	Q5BB58_EMENI	ANIA_02222	UniProt_Aspergillus_Nidulans_txid162425_20191106.fasta	44904.6	1	4	7	21	0.142	possibly correct	true	FTGFGGGLPVEEsPKPR	K	A	0.987	33	27	33	2		s13: Phospho (+79.97)	618.966	1853.88	1854.88	3	0.003664	1.975	4649.34	158445	76255.5	220	236	true
WT sample	Zinc finger protein gcs1 (AFU_orthologue AFUA_5G07130) OS=Emericella nidulans (strain FGSC A4 / ATCC 38163 / CBS 112.46 / NRRL 194 / M139) OX=227321 GN=ANIA_02222 PE=4 SV=1	Q5BB58_EMENI	ANIA_02222	UniProt_Aspergillus_Nidulans_txid162425_20191106.fasta	44904.6	1	4	7	21	0.142	possibly correct	true	FTGFGGGLPVEEsPKPR	K	A	0.99	34.1	27.1	34.1	2		s13: Phospho (+79.97)	618.966	1853.88	1854.88	3	0.00403	2.173	4647.48	101009	67038	220	236	true
WT sample	Zinc finger protein gcs1 (AFU_orthologue AFUA_5G07130) OS=Emericella nidulans (strain FGSC A4 / ATCC 38163 / CBS 112.46 / NRRL 194 / M139) OX=227321 GN=ANIA_02222 PE=4 SV=1	Q5BB58_EMENI	ANIA_02222	UniProt_Aspergillus_Nidulans_txid162425_20191106.fasta	44904.6	1	4	7	21	0.142	possibly correct	true	GSsAsPALQEGPGGLENAGVSR	R	K	0.997	44	28.6	41	2		s3: Phospho (+79.97), s5: Phospho (+79.97)	1100.97	2199.92	2200.93	2	-0.001236	-0.5616	3926.57	238606	38735.9	169	190	true
WT sample	Zinc finger protein gcs1 (AFU_orthologue AFUA_5G07130) OS=Emericella nidulans (strain FGSC A4 / ATCC 38163 / CBS 112.46 / NRRL 194 / M139) OX=227321 GN=ANIA_02222 PE=4 SV=1	Q5BB58_EMENI	ANIA_02222	UniProt_Aspergillus_Nidulans_txid162425_20191106.fasta	44904.6	1	4	7	21	0.142	possibly correct	true	GSsAsPALQEGPGGLENAGVSR	R	K	0.997	46.4	28.7	0	2		s3: Phospho (+79.97), s5: Phospho (+79.97)	734.314	2199.92	2200.93	3	0.001497	0.6802	3922.89	900715	259360	169	190	true
WT sample	Zinc finger protein gcs1 (AFU_orthologue AFUA_5G07130) OS=Emericella nidulans (strain FGSC A4 / ATCC 38163 / CBS 112.46 / NRRL 194 / M139) OX=227321 GN=ANIA_02222 PE=4 SV=1	Q5BB58_EMENI	ANIA_02222	UniProt_Aspergillus_Nidulans_txid162425_20191106.fasta	44904.6	1	4	7	21	0.142	possibly correct	true	GsSAsPALQEGPGGLENAGVSR	R	K	0.997	46.4	28.7	0	2		s2: Phospho (+79.97), s5: Phospho (+79.97)	734.314	2199.92	2200.93	3	0.001497	0.6802	3922.89	900715	259360	169	190	true
WT sample	Zinc finger protein gcs1 (AFU_orthologue AFUA_5G07130) OS=Emericella nidulans (strain FGSC A4 / ATCC 38163 / CBS 112.46 / NRRL 194 / M139) OX=227321 GN=ANIA_02222 PE=4 SV=1	Q5BB58_EMENI	ANIA_02222	UniProt_Aspergillus_Nidulans_txid162425_20191106.fasta	44904.6	1	4	7	21	0.142	possibly correct	true	GsSAsPALQEGPGGLENAGVSR	R	K	0.997	47.2	28.7	1.03	2		s2: Phospho (+79.97), s5: Phospho (+79.97)	734.315	2199.92	2200.93	3	0.001863	0.8466	3924.97	1113920	269759	169	190	true
WT sample	Zinc finger protein gcs1 (AFU_orthologue AFUA_5G07130) OS=Emericella nidulans (strain FGSC A4 / ATCC 38163 / CBS 112.46 / NRRL 194 / M139) OX=227321 GN=ANIA_02222 PE=4 SV=1	Q5BB58_EMENI	ANIA_02222	UniProt_Aspergillus_Nidulans_txid162425_20191106.fasta	44904.6	1	4	7	21	0.142	possibly correct	true	GSsASPALQEGPGGLENAGVSR	R	K	0.997	56.6	28.9	0	2		s3: Phospho (+79.97)	1060.99	2119.96	2120.96	2	0.004158	1.96	3901.01	188768	42744.4	169	190	true
WT sample	Zinc finger protein gcs1 (AFU_orthologue AFUA_5G07130) OS=Emericella nidulans (strain FGSC A4 / ATCC 38163 / CBS 112.46 / NRRL 194 / M139) OX=227321 GN=ANIA_02222 PE=4 SV=1	Q5BB58_EMENI	ANIA_02222	UniProt_Aspergillus_Nidulans_txid162425_20191106.fasta	44904.6	1	4	7	21	0.142	possibly correct	true	GsSASPALQEGPGGLENAGVSR	R	K	0.997	56.6	28.9	0	2		s2: Phospho (+79.97)	1060.99	2119.96	2120.96	2	0.004158	1.96	3901.01	188768	42744.4	169	190	true
WT sample	Zinc finger protein gcs1 (AFU_orthologue AFUA_5G07130) OS=Emericella nidulans (strain FGSC A4 / ATCC 38163 / CBS 112.46 / NRRL 194 / M139) OX=227321 GN=ANIA_02222 PE=4 SV=1	Q5BB58_EMENI	ANIA_02222	UniProt_Aspergillus_Nidulans_txid162425_20191106.fasta	44904.6	1	4	7	21	0.142	possibly correct	true	GSsAsPALQEGPGGLENAGVSR	R	K	0.997	57.1	28.6	0	2		s3: Phospho (+79.97), s5: Phospho (+79.97)	1100.97	2199.92	2200.93	2	-0.0009918	-0.4506	3924.38	153541	38628.9	169	190	true
WT sample	Zinc finger protein gcs1 (AFU_orthologue AFUA_5G07130) OS=Emericella nidulans (strain FGSC A4 / ATCC 38163 / CBS 112.46 / NRRL 194 / M139) OX=227321 GN=ANIA_02222 PE=4 SV=1	Q5BB58_EMENI	ANIA_02222	UniProt_Aspergillus_Nidulans_txid162425_20191106.fasta	44904.6	1	4	7	21	0.142	possibly correct	true	GsSAsPALQEGPGGLENAGVSR	R	K	0.997	57.1	28.6	0	2		s2: Phospho (+79.97), s5: Phospho (+79.97)	1100.97	2199.92	2200.93	2	-0.0009918	-0.4506	3924.38	153541	38628.9	169	190	true
WT sample	Zinc finger protein gcs1 (AFU_orthologue AFUA_5G07130) OS=Emericella nidulans (strain FGSC A4 / ATCC 38163 / CBS 112.46 / NRRL 194 / M139) OX=227321 GN=ANIA_02222 PE=4 SV=1	Q5BB58_EMENI	ANIA_02222	UniProt_Aspergillus_Nidulans_txid162425_20191106.fasta	44904.6	1	4	7	21	0.142	possibly correct	true	GSsASPALQEGPGGLENAGVSR	R	K	0.997	70.2	28.8	1.81	2		s3: Phospho (+79.97)	707.659	2119.96	2120.96	3	0.002741	1.292	3898.88	281732	116378	169	190	true
WT sample	Zinc finger protein gcs1 (AFU_orthologue AFUA_5G07130) OS=Emericella nidulans (strain FGSC A4 / ATCC 38163 / CBS 112.46 / NRRL 194 / M139) OX=227321 GN=ANIA_02222 PE=4 SV=1	Q5BB58_EMENI	ANIA_02222	UniProt_Aspergillus_Nidulans_txid162425_20191106.fasta	44904.6	1	4	7	21	0.142	possibly correct	true	GSSAsPALQEGPGGLENAGVSR	R	K	0.997	78.8	28.8	64.1	2		s5: Phospho (+79.97)	1060.99	2119.96	2120.96	2	0.002937	1.385	3902.8	268432	54140.8	169	190	true
WT sample	Zinc finger protein gcs1 (AFU_orthologue AFUA_5G07130) OS=Emericella nidulans (strain FGSC A4 / ATCC 38163 / CBS 112.46 / NRRL 194 / M139) OX=227321 GN=ANIA_02222 PE=4 SV=1	Q5BB58_EMENI	ANIA_02222	UniProt_Aspergillus_Nidulans_txid162425_20191106.fasta	44904.6	1	4	7	21	0.142	possibly correct	true	GSsASPALQEGPGGLENAGVSR	R	K	0.997	82.4	28.9	0	2		s3: Phospho (+79.97)	707.66	2119.96	2120.96	3	0.003839	1.81	3901.46	575552	170387	169	190	true
WT sample	Zinc finger protein gcs1 (AFU_orthologue AFUA_5G07130) OS=Emericella nidulans (strain FGSC A4 / ATCC 38163 / CBS 112.46 / NRRL 194 / M139) OX=227321 GN=ANIA_02222 PE=4 SV=1	Q5BB58_EMENI	ANIA_02222	UniProt_Aspergillus_Nidulans_txid162425_20191106.fasta	44904.6	1	4	7	21	0.142	possibly correct	true	GsSASPALQEGPGGLENAGVSR	R	K	0.997	82.4	28.9	0	2		s2: Phospho (+79.97)	707.66	2119.96	2120.96	3	0.003839	1.81	3901.46	575552	170387	169	190	true
WT sample	Zinc finger protein gcs1 (AFU_orthologue AFUA_5G07130) OS=Emericella nidulans (strain FGSC A4 / ATCC 38163 / CBS 112.46 / NRRL 194 / M139) OX=227321 GN=ANIA_02222 PE=4 SV=1	Q5BB58_EMENI	ANIA_02222	UniProt_Aspergillus_Nidulans_txid162425_20191106.fasta	44904.6	1	4	7	21	0.142	possibly correct	true	SAVDIGEsRSSTPLSNAGLtR	K	G	0.903	24.8	29.1	22.3	2		s8: Phospho (+79.97), t20: Phospho (+79.97)	760.01	2277.01	2278.01	3	0.005632	2.472	4182.65	400639	123143	148	168	true
WT sample	Zinc finger protein gcs1 (AFU_orthologue AFUA_5G07130) OS=Emericella nidulans (strain FGSC A4 / ATCC 38163 / CBS 112.46 / NRRL 194 / M139) OX=227321 GN=ANIA_02222 PE=4 SV=1	Q5BB58_EMENI	ANIA_02222	UniProt_Aspergillus_Nidulans_txid162425_20191106.fasta	44904.6	1	4	7	21	0.142	possibly correct	true	SAVDIGESRSstPLSNAGLTR	K	G	0.983	33.8	29.3	31	2		s11: Phospho (+79.97), t12: Phospho (+79.97)	760.01	2277.01	2278.01	3	0.003984	1.749	4146.7	626406	164403	148	168	true
WT sample	Zinc finger protein gcs1 (AFU_orthologue AFUA_5G07130) OS=Emericella nidulans (strain FGSC A4 / ATCC 38163 / CBS 112.46 / NRRL 194 / M139) OX=227321 GN=ANIA_02222 PE=4 SV=1	Q5BB58_EMENI	ANIA_02222	UniProt_Aspergillus_Nidulans_txid162425_20191106.fasta	44904.6	1	4	7	21	0.142	possibly correct	true	SAVDIGEsRSStPLSNAGLTR	K	G	0.992	37.6	29.2	35.5	2		s8: Phospho (+79.97), t12: Phospho (+79.97)	760.011	2277.01	2278.01	3	0.00728	3.196	4138.85	220699	113835	148	168	true
WT sample	Zinc finger protein gcs1 (AFU_orthologue AFUA_5G07130) OS=Emericella nidulans (strain FGSC A4 / ATCC 38163 / CBS 112.46 / NRRL 194 / M139) OX=227321 GN=ANIA_02222 PE=4 SV=1	Q5BB58_EMENI	ANIA_02222	UniProt_Aspergillus_Nidulans_txid162425_20191106.fasta	44904.6	1	4	7	21	0.142	possibly correct	true	SsTPLSNAGLTR	R	G	0.988	32.1	25.4	0	2		s2: Phospho (+79.97)	642.305	1282.59	1283.6	2	0.003043	2.371	3641.67	1021680	186075	157	168	true
WT sample	Zinc finger protein gcs1 (AFU_orthologue AFUA_5G07130) OS=Emericella nidulans (strain FGSC A4 / ATCC 38163 / CBS 112.46 / NRRL 194 / M139) OX=227321 GN=ANIA_02222 PE=4 SV=1	Q5BB58_EMENI	ANIA_02222	UniProt_Aspergillus_Nidulans_txid162425_20191106.fasta	44904.6	1	4	7	21	0.142	possibly correct	true	sSTPLSNAGLTR	R	G	0.988	32.1	25.4	0	2		s1: Phospho (+79.97)	642.305	1282.59	1283.6	2	0.003043	2.371	3641.67	1021680	186075	157	168	true
WT sample	Zinc finger protein gcs1 (AFU_orthologue AFUA_5G07130) OS=Emericella nidulans (strain FGSC A4 / ATCC 38163 / CBS 112.46 / NRRL 194 / M139) OX=227321 GN=ANIA_02222 PE=4 SV=1	Q5BB58_EMENI	ANIA_02222	UniProt_Aspergillus_Nidulans_txid162425_20191106.fasta	44904.6	1	4	7	21	0.142	possibly correct	true	SStPLSNAGLTR	R	G	0.997	46.1	25.6	36.2	2		t3: Phospho (+79.97)	642.303	1282.59	1283.6	2	0.0001133	0.08824	3448	285979	144837	157	168	true
WT sample	Zinc finger protein gcs1 (AFU_orthologue AFUA_5G07130) OS=Emericella nidulans (strain FGSC A4 / ATCC 38163 / CBS 112.46 / NRRL 194 / M139) OX=227321 GN=ANIA_02222 PE=4 SV=1	Q5BB58_EMENI	ANIA_02222	UniProt_Aspergillus_Nidulans_txid162425_20191106.fasta	44904.6	1	4	7	21	0.142	possibly correct	true	SStPLSNAGLTR	R	G	0.997	55.3	25.5	46.9	2		t3: Phospho (+79.97)	642.304	1282.59	1283.6	2	0.0009678	0.7539	3450.45	1230090	242842	157	168	true
WT sample	SH3 domain-containing protein OS=Emericella nidulans (strain FGSC A4 / ATCC 38163 / CBS 112.46 / NRRL 194 / M139) OX=227321 GN=AN3819.2 PE=4 SV=1	A0A1U8QYC8_EMENI	AN3819	UniProt_Aspergillus_Nidulans_txid162425_20191106.fasta	45691.2	1	3	5	10	0.0881	possibly correct	true	HMsIAGEYDR	R	G	0.96	26.3	25	26.3	2		s3: Phospho (+79.97)	629.75	1257.49	1258.49	2	0.000568	0.4513	3250.69	1206760	351373	196	205	true
WT sample	SH3 domain-containing protein OS=Emericella nidulans (strain FGSC A4 / ATCC 38163 / CBS 112.46 / NRRL 194 / M139) OX=227321 GN=AN3819.2 PE=4 SV=1	A0A1U8QYC8_EMENI	AN3819	UniProt_Aspergillus_Nidulans_txid162425_20191106.fasta	45691.2	1	3	5	10	0.0881	possibly correct	true	HMsIAGEYDR	R	G	0.97	27.6	25	27.6	2		s3: Phospho (+79.97)	629.75	1257.49	1258.49	2	0.0013	1.033	3252.73	1505740	378240	196	205	true
WT sample	SH3 domain-containing protein OS=Emericella nidulans (strain FGSC A4 / ATCC 38163 / CBS 112.46 / NRRL 194 / M139) OX=227321 GN=AN3819.2 PE=4 SV=1	A0A1U8QYC8_EMENI	AN3819	UniProt_Aspergillus_Nidulans_txid162425_20191106.fasta	45691.2	1	3	5	10	0.0881	possibly correct	true	HMsIAGEYDR	R	G	0.974	27.2	25	27.2	2		s3: Phospho (+79.97)	420.169	1257.49	1258.49	3	5.196e-06	0.004128	3261.61	313505	53125.6	196	205	true
WT sample	SH3 domain-containing protein OS=Emericella nidulans (strain FGSC A4 / ATCC 38163 / CBS 112.46 / NRRL 194 / M139) OX=227321 GN=AN3819.2 PE=4 SV=1	A0A1U8QYC8_EMENI	AN3819	UniProt_Aspergillus_Nidulans_txid162425_20191106.fasta	45691.2	1	3	5	10	0.0881	possibly correct	true	HMsIAGEYDR	R	G	0.989	32.4	25	21.5	2		s3: Phospho (+79.97)	629.75	1257.49	1258.49	2	0.000568	0.4513	3250.78	1206760	39316.6	196	205	true
WT sample	SH3 domain-containing protein OS=Emericella nidulans (strain FGSC A4 / ATCC 38163 / CBS 112.46 / NRRL 194 / M139) OX=227321 GN=AN3819.2 PE=4 SV=1	A0A1U8QYC8_EMENI	AN3819	UniProt_Aspergillus_Nidulans_txid162425_20191106.fasta	45691.2	1	3	5	10	0.0881	possibly correct	true	HMsIAGEYDR	R	G	0.996	36.5	25	29.9	2		s3: Phospho (+79.97)	629.75	1257.49	1258.49	2	0.0013	1.033	3252.82	1505740	42123.7	196	205	true
WT sample	SH3 domain-containing protein OS=Emericella nidulans (strain FGSC A4 / ATCC 38163 / CBS 112.46 / NRRL 194 / M139) OX=227321 GN=AN3819.2 PE=4 SV=1	A0A1U8QYC8_EMENI	AN3819	UniProt_Aspergillus_Nidulans_txid162425_20191106.fasta	45691.2	1	3	5	10	0.0881	possibly correct	true	LSTFSNLsVAsQSR	R	S	0.987	32.6	26.1	32.6	2		s8: Phospho (+79.97), s11: Phospho (+79.97)	828.855	1655.69	1656.7	2	-0.001079	-0.6514	4121.5	262430	66089	47	60	true
WT sample	SH3 domain-containing protein OS=Emericella nidulans (strain FGSC A4 / ATCC 38163 / CBS 112.46 / NRRL 194 / M139) OX=227321 GN=AN3819.2 PE=4 SV=1	A0A1U8QYC8_EMENI	AN3819	UniProt_Aspergillus_Nidulans_txid162425_20191106.fasta	45691.2	1	3	5	10	0.0881	possibly correct	true	LSTFSNLsVAsQSR	R	S	0.997	40.2	25.9	40.2	2		s8: Phospho (+79.97), s11: Phospho (+79.97)	828.856	1655.7	1656.7	2	0.001484	0.896	4123.28	266054	72116.4	47	60	true
WT sample	SH3 domain-containing protein OS=Emericella nidulans (strain FGSC A4 / ATCC 38163 / CBS 112.46 / NRRL 194 / M139) OX=227321 GN=AN3819.2 PE=4 SV=1	A0A1U8QYC8_EMENI	AN3819	UniProt_Aspergillus_Nidulans_txid162425_20191106.fasta	45691.2	1	3	5	10	0.0881	possibly correct	true	RLsDPPASWDSSR	R	G	0.907	22.7	26.7	22.7	2		s3: Phospho (+79.97)	518.563	1552.67	1553.67	3	0.0006665	0.429	3545.1	983205	363364	112	124	true
WT sample	SH3 domain-containing protein OS=Emericella nidulans (strain FGSC A4 / ATCC 38163 / CBS 112.46 / NRRL 194 / M139) OX=227321 GN=AN3819.2 PE=4 SV=1	A0A1U8QYC8_EMENI	AN3819	UniProt_Aspergillus_Nidulans_txid162425_20191106.fasta	45691.2	1	3	5	10	0.0881	possibly correct	true	RLsDPPASWDSSR	R	G	0.932	25.6	26.7	19.6	2		s3: Phospho (+79.97)	777.341	1552.67	1553.67	2	0.001107	0.7126	3543.51	1051880	244360	112	124	true
WT sample	SH3 domain-containing protein OS=Emericella nidulans (strain FGSC A4 / ATCC 38163 / CBS 112.46 / NRRL 194 / M139) OX=227321 GN=AN3819.2 PE=4 SV=1	A0A1U8QYC8_EMENI	AN3819	UniProt_Aspergillus_Nidulans_txid162425_20191106.fasta	45691.2	1	3	5	10	0.0881	possibly correct	true	RLsDPPASWDSSR	R	G	0.936	24.5	26.7	24.3	2		s3: Phospho (+79.97)	518.563	1552.67	1553.67	3	0.001399	0.9004	3542.45	486763	278575	112	124	true
WT sample	Phosphodiesterase OS=Emericella nidulans (strain FGSC A4 / ATCC 38163 / CBS 112.46 / NRRL 194 / M139) OX=227321 GN=AN2740.2 PE=3 SV=1	A0A1U8QX06_EMENI	AN2740	UniProt_Aspergillus_Nidulans_txid162425_20191106.fasta	105580	1	1	2	6	0.0158	possibly correct	true	GFtFSsQSEGMSDLR	R	L	0.969	27.5	25	27.5	2		t3: Phospho (+79.97), s6: Phospho (+79.97)	904.834	1807.65	1808.66	2	0.000539	0.298	4850.13	212378	44113.3	118	132	true
WT sample	Phosphodiesterase OS=Emericella nidulans (strain FGSC A4 / ATCC 38163 / CBS 112.46 / NRRL 194 / M139) OX=227321 GN=AN2740.2 PE=3 SV=1	A0A1U8QX06_EMENI	AN2740	UniProt_Aspergillus_Nidulans_txid162425_20191106.fasta	105580	1	1	2	6	0.0158	possibly correct	true	GFtFSSQSEGMSDLR	R	L	0.975	29.3	25.9	29.3	2		t3: Phospho (+79.97)	864.851	1727.69	1728.69	2	0.001172	0.6781	4832.48	178774	39528.7	118	132	true
WT sample	Phosphodiesterase OS=Emericella nidulans (strain FGSC A4 / ATCC 38163 / CBS 112.46 / NRRL 194 / M139) OX=227321 GN=AN2740.2 PE=3 SV=1	A0A1U8QX06_EMENI	AN2740	UniProt_Aspergillus_Nidulans_txid162425_20191106.fasta	105580	1	1	2	6	0.0158	possibly correct	true	GFtFSSQSEGMSDLR	R	L	0.997	43.8	25.7	43.8	2		t3: Phospho (+79.97)	864.85	1727.69	1728.69	2	7.362e-05	0.04259	4837.55	144633	40632	118	132	true
WT sample	Phosphodiesterase OS=Emericella nidulans (strain FGSC A4 / ATCC 38163 / CBS 112.46 / NRRL 194 / M139) OX=227321 GN=AN2740.2 PE=3 SV=1	A0A1U8QX06_EMENI	AN2740	UniProt_Aspergillus_Nidulans_txid162425_20191106.fasta	105580	1	1	2	6	0.0158	possibly correct	true	GFTFSsQSEGMSDLR	R	L	0.997	49	25.9	49	2		s6: Phospho (+79.97)	864.851	1727.69	1728.69	2	0.00105	0.6075	4793.82	294589	57315.4	118	132	true
WT sample	Phosphodiesterase OS=Emericella nidulans (strain FGSC A4 / ATCC 38163 / CBS 112.46 / NRRL 194 / M139) OX=227321 GN=AN2740.2 PE=3 SV=1	A0A1U8QX06_EMENI	AN2740	UniProt_Aspergillus_Nidulans_txid162425_20191106.fasta	105580	1	1	2	6	0.0158	possibly correct	true	GFTFSsQSEGMSDLR	R	L	0.997	59.4	25.5	0	2		s6: Phospho (+79.97)	864.851	1727.69	1728.69	2	0.002027	1.172	4795.9	319765	73965.1	118	132	true
WT sample	Phosphodiesterase OS=Emericella nidulans (strain FGSC A4 / ATCC 38163 / CBS 112.46 / NRRL 194 / M139) OX=227321 GN=AN2740.2 PE=3 SV=1	A0A1U8QX06_EMENI	AN2740	UniProt_Aspergillus_Nidulans_txid162425_20191106.fasta	105580	1	1	2	6	0.0158	possibly correct	true	GFTFsSQSEGMSDLR	R	L	0.997	59.4	25.5	0	2		s5: Phospho (+79.97)	864.851	1727.69	1728.69	2	0.002027	1.172	4795.9	319765	73965.1	118	132	true
WT sample	Uncharacterized protein OS=Emericella nidulans (strain FGSC A4 / ATCC 38163 / CBS 112.46 / NRRL 194 / M139) OX=227321 GN=AN4579.2 PE=4 SV=1	A0A1U8QPU4_EMENI	AN4579	UniProt_Aspergillus_Nidulans_txid162425_20191106.fasta	57176.6	0.914	1	1	2	0.0137	possibly correct	true	SLtLPTK	R	L	0.9	27.9	25	19.2	2		t3: Phospho (+79.97)	420.217	838.42	839.428	2	-3.966e-05	-0.04725	3546.06	352830	81618.6	13	19	true
WT sample	Uncharacterized protein OS=Emericella nidulans (strain FGSC A4 / ATCC 38163 / CBS 112.46 / NRRL 194 / M139) OX=227321 GN=AN4579.2 PE=4 SV=1	A0A1U8QPU4_EMENI	AN4579	UniProt_Aspergillus_Nidulans_txid162425_20191106.fasta	57176.6	0.914	1	1	2	0.0137	possibly correct	true	SLtLPTK	R	L	0.9	28.2	25	24.1	2		t3: Phospho (+79.97)	420.217	838.42	839.428	2	-3.966e-05	-0.04725	3548.22	441630	85759	13	19	true
WT sample	Integral membrane protein (AFU_orthologue AFUA_8G04560) OS=Emericella nidulans (strain FGSC A4 / ATCC 38163 / CBS 112.46 / NRRL 194 / M139) OX=227321 GN=ANIA_01465 PE=4 SV=1	Q5BDB5_EMENI	ANIA_01465	UniProt_Aspergillus_Nidulans_txid162425_20191106.fasta	49839.4	1	2	3	13	0.0429	possibly correct	true	GVsPDSIESGLcSPtSK	R	D	0.934	24.8	25.7	24.8	2	c12: Carbamidomethyl (+57.02)	s3: Phospho (+79.97), t15: Phospho (+79.97)	940.873	1879.73	1880.74	2	0.0006311	0.3356	4225.41	318821	53465.7	45	61	true
WT sample	Integral membrane protein (AFU_orthologue AFUA_8G04560) OS=Emericella nidulans (strain FGSC A4 / ATCC 38163 / CBS 112.46 / NRRL 194 / M139) OX=227321 GN=ANIA_01465 PE=4 SV=1	Q5BDB5_EMENI	ANIA_01465	UniProt_Aspergillus_Nidulans_txid162425_20191106.fasta	49839.4	1	2	3	13	0.0429	possibly correct	true	GVsPDSIESGLcSPtSK	R	D	0.981	30.4	25.8	27.2	2	c12: Carbamidomethyl (+57.02)	s3: Phospho (+79.97), t15: Phospho (+79.97)	940.874	1879.73	1880.74	2	0.002828	1.504	4229.77	408645	56015.4	45	61	true
WT sample	Integral membrane protein (AFU_orthologue AFUA_8G04560) OS=Emericella nidulans (strain FGSC A4 / ATCC 38163 / CBS 112.46 / NRRL 194 / M139) OX=227321 GN=ANIA_01465 PE=4 SV=1	Q5BDB5_EMENI	ANIA_01465	UniProt_Aspergillus_Nidulans_txid162425_20191106.fasta	49839.4	1	2	3	13	0.0429	possibly correct	true	GVsPDSIESGLcSPTSK	R	D	0.991	35.5	27.2	33.4	2	c12: Carbamidomethyl (+57.02)	s3: Phospho (+79.97)	900.89	1799.77	1800.77	2	0.001142	0.6343	4386.93	5231170	20251	45	61	true
WT sample	Integral membrane protein (AFU_orthologue AFUA_8G04560) OS=Emericella nidulans (strain FGSC A4 / ATCC 38163 / CBS 112.46 / NRRL 194 / M139) OX=227321 GN=ANIA_01465 PE=4 SV=1	Q5BDB5_EMENI	ANIA_01465	UniProt_Aspergillus_Nidulans_txid162425_20191106.fasta	49839.4	1	2	3	13	0.0429	possibly correct	true	GVsPDSIESGLcsPTSK	R	D	0.995	36.8	25.7	36.8	2	c12: Carbamidomethyl (+57.02)	s3: Phospho (+79.97), s13: Phospho (+79.97)	940.873	1879.73	1880.74	2	0.0005091	0.2707	4262.26	352732	48761.2	45	61	true
WT sample	Integral membrane protein (AFU_orthologue AFUA_8G04560) OS=Emericella nidulans (strain FGSC A4 / ATCC 38163 / CBS 112.46 / NRRL 194 / M139) OX=227321 GN=ANIA_01465 PE=4 SV=1	Q5BDB5_EMENI	ANIA_01465	UniProt_Aspergillus_Nidulans_txid162425_20191106.fasta	49839.4	1	2	3	13	0.0429	possibly correct	true	GVsPDsIESGLcSPTSK	R	D	0.996	37.8	25.7	37.8	2	c12: Carbamidomethyl (+57.02)	s3: Phospho (+79.97), s6: Phospho (+79.97)	940.875	1879.73	1880.74	2	0.003073	1.634	4299.05	284551	60475.8	45	61	true
WT sample	Integral membrane protein (AFU_orthologue AFUA_8G04560) OS=Emericella nidulans (strain FGSC A4 / ATCC 38163 / CBS 112.46 / NRRL 194 / M139) OX=227321 GN=ANIA_01465 PE=4 SV=1	Q5BDB5_EMENI	ANIA_01465	UniProt_Aspergillus_Nidulans_txid162425_20191106.fasta	49839.4	1	2	3	13	0.0429	possibly correct	true	GVsPDsIESGLcSPTSK	R	D	0.997	49.5	25.8	49.5	2	c12: Carbamidomethyl (+57.02)	s3: Phospho (+79.97), s6: Phospho (+79.97)	940.874	1879.73	1880.74	2	0.00173	0.9197	4306.48	370857	69032.7	45	61	true
WT sample	Integral membrane protein (AFU_orthologue AFUA_8G04560) OS=Emericella nidulans (strain FGSC A4 / ATCC 38163 / CBS 112.46 / NRRL 194 / M139) OX=227321 GN=ANIA_01465 PE=4 SV=1	Q5BDB5_EMENI	ANIA_01465	UniProt_Aspergillus_Nidulans_txid162425_20191106.fasta	49839.4	1	2	3	13	0.0429	possibly correct	true	GVSPDSIESGLcsPTSK	R	D	0.997	51.1	27.1	50.8	2	c12: Carbamidomethyl (+57.02)	s13: Phospho (+79.97)	900.891	1799.77	1800.77	2	0.001631	0.9055	4086.33	384846	72818.5	45	61	true
WT sample	Integral membrane protein (AFU_orthologue AFUA_8G04560) OS=Emericella nidulans (strain FGSC A4 / ATCC 38163 / CBS 112.46 / NRRL 194 / M139) OX=227321 GN=ANIA_01465 PE=4 SV=1	Q5BDB5_EMENI	ANIA_01465	UniProt_Aspergillus_Nidulans_txid162425_20191106.fasta	49839.4	1	2	3	13	0.0429	possibly correct	true	GVsPDSIESGLcSPTSK	R	D	0.997	55.2	27.1	53.4	2	c12: Carbamidomethyl (+57.02)	s3: Phospho (+79.97)	900.891	1799.77	1800.77	2	0.001509	0.8377	4389.13	4954330	20103.3	45	61	true
WT sample	Integral membrane protein (AFU_orthologue AFUA_8G04560) OS=Emericella nidulans (strain FGSC A4 / ATCC 38163 / CBS 112.46 / NRRL 194 / M139) OX=227321 GN=ANIA_01465 PE=4 SV=1	Q5BDB5_EMENI	ANIA_01465	UniProt_Aspergillus_Nidulans_txid162425_20191106.fasta	49839.4	1	2	3	13	0.0429	possibly correct	true	GVSPDSIESGLcsPTSK	R	D	0.997	67.1	27.2	61.2	2	c12: Carbamidomethyl (+57.02)	s13: Phospho (+79.97)	900.891	1799.77	1800.77	2	0.001753	0.9733	4087.94	568125	96312.8	45	61	true
WT sample	Integral membrane protein (AFU_orthologue AFUA_8G04560) OS=Emericella nidulans (strain FGSC A4 / ATCC 38163 / CBS 112.46 / NRRL 194 / M139) OX=227321 GN=ANIA_01465 PE=4 SV=1	Q5BDB5_EMENI	ANIA_01465	UniProt_Aspergillus_Nidulans_txid162425_20191106.fasta	49839.4	1	2	3	13	0.0429	possibly correct	true	GVsPDSIESGLcSPTSK	R	D	0.997	73.1	27.1	72.8	2	c12: Carbamidomethyl (+57.02)	s3: Phospho (+79.97)	900.891	1799.77	1800.77	2	0.001509	0.8377	4389.06	4954330	306023	45	61	true
WT sample	Integral membrane protein (AFU_orthologue AFUA_8G04560) OS=Emericella nidulans (strain FGSC A4 / ATCC 38163 / CBS 112.46 / NRRL 194 / M139) OX=227321 GN=ANIA_01465 PE=4 SV=1	Q5BDB5_EMENI	ANIA_01465	UniProt_Aspergillus_Nidulans_txid162425_20191106.fasta	49839.4	1	2	3	13	0.0429	possibly correct	true	GVsPDSIESGLcSPTSK	R	D	0.997	76.8	27.2	76.7	2	c12: Carbamidomethyl (+57.02)	s3: Phospho (+79.97)	900.89	1799.77	1800.77	2	0.001142	0.6343	4386.86	5231170	327760	45	61	true
WT sample	Integral membrane protein (AFU_orthologue AFUA_8G04560) OS=Emericella nidulans (strain FGSC A4 / ATCC 38163 / CBS 112.46 / NRRL 194 / M139) OX=227321 GN=ANIA_01465 PE=4 SV=1	Q5BDB5_EMENI	ANIA_01465	UniProt_Aspergillus_Nidulans_txid162425_20191106.fasta	49839.4	1	2	3	13	0.0429	possibly correct	true	YRGVsPDSIESGLcSPTSK	R	D	0.985	33.8	28.9	33.7	2	c14: Carbamidomethyl (+57.02)	s5: Phospho (+79.97)	707.316	2118.93	2119.94	3	-0.001894	-0.8935	4469.11	190076	108647	43	61	true
WT sample	Integral membrane protein (AFU_orthologue AFUA_8G04560) OS=Emericella nidulans (strain FGSC A4 / ATCC 38163 / CBS 112.46 / NRRL 194 / M139) OX=227321 GN=ANIA_01465 PE=4 SV=1	Q5BDB5_EMENI	ANIA_01465	UniProt_Aspergillus_Nidulans_txid162425_20191106.fasta	49839.4	1	2	3	13	0.0429	possibly correct	true	YRGVsPDSIESGLcSPTSK	R	D	0.997	42.5	28.8	42.2	2	c14: Carbamidomethyl (+57.02)	s5: Phospho (+79.97)	707.317	2118.93	2119.94	3	-0.001528	-0.7208	4471.07	277001	106484	43	61	true
WT sample	Putative peroxiredoxin prxA OS=Emericella nidulans (strain FGSC A4 / ATCC 38163 / CBS 112.46 / NRRL 194 / M139) OX=227321 GN=prxA PE=1 SV=1	PRX5_EMENI	2868548	UniProt_Aspergillus_Nidulans_txid162425_20191106.fasta	18527.6	1	1	2	3	0.0952	possibly correct	true	GEITscGIPINYYASK	K	E	0.997	40.7	27.9	40	2	c6: Carbamidomethyl (+57.02)	s5: Phospho (+79.97)	618.279	1851.81	1852.82	3	0.00248	1.339	4713.03	146787	94264.5	26	41	true
WT sample	Putative peroxiredoxin prxA OS=Emericella nidulans (strain FGSC A4 / ATCC 38163 / CBS 112.46 / NRRL 194 / M139) OX=227321 GN=prxA PE=1 SV=1	PRX5_EMENI	2868548	UniProt_Aspergillus_Nidulans_txid162425_20191106.fasta	18527.6	1	1	2	3	0.0952	possibly correct	true	GEITscGIPINYYASK	K	E	0.997	47.2	27.8	46.6	2	c6: Carbamidomethyl (+57.02)	s5: Phospho (+79.97)	926.914	1851.81	1852.82	2	0.001761	0.9507	4710.81	980667	131357	26	41	true
WT sample	Putative peroxiredoxin prxA OS=Emericella nidulans (strain FGSC A4 / ATCC 38163 / CBS 112.46 / NRRL 194 / M139) OX=227321 GN=prxA PE=1 SV=1	PRX5_EMENI	2868548	UniProt_Aspergillus_Nidulans_txid162425_20191106.fasta	18527.6	1	1	2	3	0.0952	possibly correct	true	GEITscGIPINYYASK	K	E	0.997	65.1	27.9	64.1	2	c6: Carbamidomethyl (+57.02)	s5: Phospho (+79.97)	926.914	1851.81	1852.82	2	0.00225	1.214	4712.58	1702120	189589	26	41	true
WT sample	Topoisomerase 1-associated factor 1 OS=Emericella nidulans (strain FGSC A4 / ATCC 38163 / CBS 112.46 / NRRL 194 / M139) OX=227321 GN=tof1 PE=3 SV=2	TOF1_EMENI	2870083	UniProt_Aspergillus_Nidulans_txid162425_20191106.fasta	134373	0.98	1	1	1	0.0171	possibly correct	true	KHNDGsEsAEEDIPLAPPNR	R	R	0.938	26.1	28.1	16.7	2		s6: Phospho (+79.97), s8: Phospho (+79.97)	779.326	2334.96	2335.96	3	0.003455	1.479	3892.63	255573	91961.6	1134	1153	true
WT sample	Meiosis specific protein Hop1, putative (AFU_orthologue AFUA_6G13050) OS=Emericella nidulans (strain FGSC A4 / ATCC 38163 / CBS 112.46 / NRRL 194 / M139) OX=227321 GN=ANIA_05516 PE=4 SV=1	C8VG99_EMENI,Q5B1R4_EMENI	AN5516,ANIA_05516	UniProt_Aspergillus_Nidulans_txid162425_20191106.fasta	83564.1	0.411	1	1	1	0.0174	possibly correct	true	MEsGWHtRsVGLK	R	V	0.912	21.2	25	3.21	2		s3: Phospho (+79.97), t7: Phospho (+79.97), s9: Phospho (+79.97)	576.55	1726.63	1727.64	3	-0.004932	-2.855	4355.73	282437	13211.8	296	308	true
WT sample	RRM domain-containing protein OS=Emericella nidulans (strain FGSC A4 / ATCC 38163 / CBS 112.46 / NRRL 194 / M139) OX=227321 GN=AN2989.2 PE=4 SV=1	Q5B8Z1_EMENI	AN2989	UniProt_Aspergillus_Nidulans_txid162425_20191106.fasta	12655.1	0.961	1	1	2	0.102	possibly correct	true	GGYNsPADGGYR	R	G	0.992	33.8	25	27.8	2		s5: Phospho (+79.97)	647.249	1292.48	1293.49	2	0.001093	0.8448	2556.7	856823	141779	93	104	true
WT sample	RRM domain-containing protein OS=Emericella nidulans (strain FGSC A4 / ATCC 38163 / CBS 112.46 / NRRL 194 / M139) OX=227321 GN=AN2989.2 PE=4 SV=1	Q5B8Z1_EMENI	AN2989	UniProt_Aspergillus_Nidulans_txid162425_20191106.fasta	12655.1	0.961	1	1	2	0.102	possibly correct	true	GGYNsPADGGYR	R	G	0.997	44.3	25	39.9	2		s5: Phospho (+79.97)	647.249	1292.48	1293.49	2	0.0004824	0.373	2555.05	420955	112228	93	104	true
WT sample	MFS domain-containing protein OS=Emericella nidulans (strain FGSC A4 / ATCC 38163 / CBS 112.46 / NRRL 194 / M139) OX=227321 GN=AN6418.2 PE=4 SV=1	A0A1U8QL74_EMENI	AN6418	UniProt_Aspergillus_Nidulans_txid162425_20191106.fasta	60517.9	0.999	1	3	4	0.0366	possibly correct	true	SILDAEKGsGNVDLEELGER	R	E	0.968	31.4	29	29.1	2		s9: Phospho (+79.97)	1106.01	2210.01	2211.02	2	0.002822	1.276	4921.81	131526	30048.4	15	34	true
WT sample	MFS domain-containing protein OS=Emericella nidulans (strain FGSC A4 / ATCC 38163 / CBS 112.46 / NRRL 194 / M139) OX=227321 GN=AN6418.2 PE=4 SV=1	A0A1U8QL74_EMENI	AN6418	UniProt_Aspergillus_Nidulans_txid162425_20191106.fasta	60517.9	0.999	1	3	4	0.0366	possibly correct	true	sILDAEKGsGNVDLEELGER	R	E	0.982	33.2	29	32	2		s1: Phospho (+79.97), s9: Phospho (+79.97)	764.334	2289.98	2290.98	3	0.003274	1.429	4881.98	189053	66951.8	15	34	true
WT sample	MFS domain-containing protein OS=Emericella nidulans (strain FGSC A4 / ATCC 38163 / CBS 112.46 / NRRL 194 / M139) OX=227321 GN=AN6418.2 PE=4 SV=1	A0A1U8QL74_EMENI	AN6418	UniProt_Aspergillus_Nidulans_txid162425_20191106.fasta	60517.9	0.999	1	3	4	0.0366	possibly correct	true	SILDAEKGsGNVDLEELGER	R	E	0.985	34.2	29.1	34.2	2		s9: Phospho (+79.97)	737.677	2210.01	2211.02	3	-6.004e-05	-0.02715	4911.68	305187	147249	15	34	true
WT sample	MFS domain-containing protein OS=Emericella nidulans (strain FGSC A4 / ATCC 38163 / CBS 112.46 / NRRL 194 / M139) OX=227321 GN=AN6418.2 PE=4 SV=1	A0A1U8QL74_EMENI	AN6418	UniProt_Aspergillus_Nidulans_txid162425_20191106.fasta	60517.9	0.999	1	3	4	0.0366	possibly correct	true	SILDAEKGsGNVDLEELGER	R	E	0.996	40.4	29.1	38.7	2		s9: Phospho (+79.97)	737.679	2210.01	2211.02	3	0.003419	1.546	4910.2	175778	108380	15	34	true
WT sample	Transcription factor steA OS=Emericella nidulans (strain FGSC A4 / ATCC 38163 / CBS 112.46 / NRRL 194 / M139) OX=227321 GN=steA PE=2 SV=1	STE12_EMENI	2875161	UniProt_Aspergillus_Nidulans_txid162425_20191106.fasta	76695.2	0.947	0	0	7	0.0188	possibly correct	true	SAtMMELGPYPQK	R	S	0.934	25.1	26	0	2		t3: Phospho (+79.97)	766.831	1531.65	1532.65	2	0.002155	1.406	4442.78	413899	10652.3	550	562	true
WT sample	Transcription factor steA OS=Emericella nidulans (strain FGSC A4 / ATCC 38163 / CBS 112.46 / NRRL 194 / M139) OX=227321 GN=steA PE=2 SV=1	STE12_EMENI	2875161	UniProt_Aspergillus_Nidulans_txid162425_20191106.fasta	76695.2	0.947	0	0	7	0.0188	possibly correct	true	sATMMELGPYPQK	R	S	0.934	25.1	26	0	2		s1: Phospho (+79.97)	766.831	1531.65	1532.65	2	0.002155	1.406	4442.78	413899	10652.3	550	562	true
WT sample	Transcription factor steA OS=Emericella nidulans (strain FGSC A4 / ATCC 38163 / CBS 112.46 / NRRL 194 / M139) OX=227321 GN=steA PE=2 SV=1	STE12_EMENI	2875161	UniProt_Aspergillus_Nidulans_txid162425_20191106.fasta	76695.2	0.947	0	0	7	0.0188	possibly correct	true	SAtMMELGPYPQK	R	S	0.969	28.5	26	0	2		t3: Phospho (+79.97)	766.832	1531.65	1532.65	2	0.00362	2.362	4444.63	386310	11843.1	550	562	true
WT sample	Transcription factor steA OS=Emericella nidulans (strain FGSC A4 / ATCC 38163 / CBS 112.46 / NRRL 194 / M139) OX=227321 GN=steA PE=2 SV=1	STE12_EMENI	2875161	UniProt_Aspergillus_Nidulans_txid162425_20191106.fasta	76695.2	0.947	0	0	7	0.0188	possibly correct	true	sATMMELGPYPQK	R	S	0.969	28.5	26	0	2		s1: Phospho (+79.97)	766.832	1531.65	1532.65	2	0.00362	2.362	4444.63	386310	11843.1	550	562	true
WT sample	Transcription factor steA OS=Emericella nidulans (strain FGSC A4 / ATCC 38163 / CBS 112.46 / NRRL 194 / M139) OX=227321 GN=steA PE=2 SV=1	STE12_EMENI	2875161	UniProt_Aspergillus_Nidulans_txid162425_20191106.fasta	76695.2	0.947	0	0	7	0.0188	possibly correct	true	SAtMMELGPYPQK	R	S	0.996	38.6	26	0	2		t3: Phospho (+79.97)	766.831	1531.65	1532.65	2	0.002155	1.406	4442.61	413899	91366.9	550	562	true
WT sample	Transcription factor steA OS=Emericella nidulans (strain FGSC A4 / ATCC 38163 / CBS 112.46 / NRRL 194 / M139) OX=227321 GN=steA PE=2 SV=1	STE12_EMENI	2875161	UniProt_Aspergillus_Nidulans_txid162425_20191106.fasta	76695.2	0.947	0	0	7	0.0188	possibly correct	true	sATMMELGPYPQK	R	S	0.996	38.6	26	0	2		s1: Phospho (+79.97)	766.831	1531.65	1532.65	2	0.002155	1.406	4442.61	413899	91366.9	550	562	true
WT sample	Transcription factor steA OS=Emericella nidulans (strain FGSC A4 / ATCC 38163 / CBS 112.46 / NRRL 194 / M139) OX=227321 GN=steA PE=2 SV=1	STE12_EMENI	2875161	UniProt_Aspergillus_Nidulans_txid162425_20191106.fasta	76695.2	0.947	0	0	7	0.0188	possibly correct	true	sATMMELGPYPQK	R	S	0.997	57.1	26	55.8	2		s1: Phospho (+79.97)	766.832	1531.65	1532.65	2	0.00362	2.362	4444.5	386310	102792	550	562	true
WT sample	Glucose-repressible protein kinase (Eurofung) OS=Emericella nidulans (strain FGSC A4 / ATCC 38163 / CBS 112.46 / NRRL 194 / M139) OX=227321 GN=ANIA_07572 PE=4 SV=1	Q5AVV8_EMENI	ANIA_07572	UniProt_Aspergillus_Nidulans_txid162425_20191106.fasta	230556	1	10	12	36	0.0694	possibly correct	true	ASGYRSDsGGSENLNAIFR	R	T	0.95	27.4	28.5	0	2		s8: Phospho (+79.97)	694.308	2079.9	2080.91	3	0.001019	0.4899	4752.47	77262.1	51111.1	972	990	true
WT sample	Glucose-repressible protein kinase (Eurofung) OS=Emericella nidulans (strain FGSC A4 / ATCC 38163 / CBS 112.46 / NRRL 194 / M139) OX=227321 GN=ANIA_07572 PE=4 SV=1	Q5AVV8_EMENI	ANIA_07572	UniProt_Aspergillus_Nidulans_txid162425_20191106.fasta	230556	1	10	12	36	0.0694	possibly correct	true	ASGYRsDSGGSENLNAIFR	R	T	0.95	27.4	28.5	0	2		s6: Phospho (+79.97)	694.308	2079.9	2080.91	3	0.001019	0.4899	4752.47	77262.1	51111.1	972	990	true
WT sample	Glucose-repressible protein kinase (Eurofung) OS=Emericella nidulans (strain FGSC A4 / ATCC 38163 / CBS 112.46 / NRRL 194 / M139) OX=227321 GN=ANIA_07572 PE=4 SV=1	Q5AVV8_EMENI	ANIA_07572	UniProt_Aspergillus_Nidulans_txid162425_20191106.fasta	230556	1	10	12	36	0.0694	possibly correct	true	ASGYRSDsGGSENLNAIFR	R	T	0.991	36.1	28.4	36.1	2		s8: Phospho (+79.97)	694.308	2079.9	2080.91	3	0.002118	1.018	4750.33	110804	50055.7	972	990	true
WT sample	Glucose-repressible protein kinase (Eurofung) OS=Emericella nidulans (strain FGSC A4 / ATCC 38163 / CBS 112.46 / NRRL 194 / M139) OX=227321 GN=ANIA_07572 PE=4 SV=1	Q5AVV8_EMENI	ANIA_07572	UniProt_Aspergillus_Nidulans_txid162425_20191106.fasta	230556	1	10	12	36	0.0694	possibly correct	true	FGsASSsPIKPNR	K	V	0.969	28.9	26.3	21	2		s3: Phospho (+79.97), s7: Phospho (+79.97)	754.321	1506.63	1507.63	2	0.001459	0.9676	2933.42	315007	94100	1431	1443	true
WT sample	Glucose-repressible protein kinase (Eurofung) OS=Emericella nidulans (strain FGSC A4 / ATCC 38163 / CBS 112.46 / NRRL 194 / M139) OX=227321 GN=ANIA_07572 PE=4 SV=1	Q5AVV8_EMENI	ANIA_07572	UniProt_Aspergillus_Nidulans_txid162425_20191106.fasta	230556	1	10	12	36	0.0694	possibly correct	true	KRYEcAEsGDDEDEELGNLPSR	R	T	0.993	37.9	28.9	27.7	2	c5: Carbamidomethyl (+57.02)	s8: Phospho (+79.97)	883.698	2648.07	2649.08	3	0.002831	1.068	3690.9	245148	93534.2	1812	1833	true
WT sample	Glucose-repressible protein kinase (Eurofung) OS=Emericella nidulans (strain FGSC A4 / ATCC 38163 / CBS 112.46 / NRRL 194 / M139) OX=227321 GN=ANIA_07572 PE=4 SV=1	Q5AVV8_EMENI	ANIA_07572	UniProt_Aspergillus_Nidulans_txid162425_20191106.fasta	230556	1	10	12	36	0.0694	possibly correct	true	KRYEcAEsGDDEDEELGNLPSR	R	T	0.997	61.5	28.8	58.5	2	c5: Carbamidomethyl (+57.02)	s8: Phospho (+79.97)	883.697	2648.07	2649.08	3	0.000267	0.1008	3692.62	166740	92169.6	1812	1833	true
WT sample	Glucose-repressible protein kinase (Eurofung) OS=Emericella nidulans (strain FGSC A4 / ATCC 38163 / CBS 112.46 / NRRL 194 / M139) OX=227321 GN=ANIA_07572 PE=4 SV=1	Q5AVV8_EMENI	ANIA_07572	UniProt_Aspergillus_Nidulans_txid162425_20191106.fasta	230556	1	10	12	36	0.0694	possibly correct	true	LSTGAESLSsPIVsPSSNLGELALHHYR	R	H	0.943	29.4	31	29.4	2		s10: Phospho (+79.97), s14: Phospho (+79.97)	1028.15	3081.42	3082.43	3	0.00245	0.7949	5434.24	119436	35075.9	674	701	true
WT sample	Glucose-repressible protein kinase (Eurofung) OS=Emericella nidulans (strain FGSC A4 / ATCC 38163 / CBS 112.46 / NRRL 194 / M139) OX=227321 GN=ANIA_07572 PE=4 SV=1	Q5AVV8_EMENI	ANIA_07572	UniProt_Aspergillus_Nidulans_txid162425_20191106.fasta	230556	1	10	12	36	0.0694	possibly correct	true	sDSGGSENLNAIFR	R	T	0.993	35	25.2	0.18	2		s1: Phospho (+79.97)	773.831	1545.65	1546.65	2	0.000967	0.6252	4916.42	516106	5456.78	977	990	true
WT sample	Glucose-repressible protein kinase (Eurofung) OS=Emericella nidulans (strain FGSC A4 / ATCC 38163 / CBS 112.46 / NRRL 194 / M139) OX=227321 GN=ANIA_07572 PE=4 SV=1	Q5AVV8_EMENI	ANIA_07572	UniProt_Aspergillus_Nidulans_txid162425_20191106.fasta	230556	1	10	12	36	0.0694	possibly correct	true	SDsGGsENLNAIFR	R	T	0.997	49.5	25	45.2	2		s3: Phospho (+79.97), s6: Phospho (+79.97)	813.815	1625.62	1626.62	2	0.003263	2.006	5018.44	95142.7	44167.1	977	990	true
WT sample	Glucose-repressible protein kinase (Eurofung) OS=Emericella nidulans (strain FGSC A4 / ATCC 38163 / CBS 112.46 / NRRL 194 / M139) OX=227321 GN=ANIA_07572 PE=4 SV=1	Q5AVV8_EMENI	ANIA_07572	UniProt_Aspergillus_Nidulans_txid162425_20191106.fasta	230556	1	10	12	36	0.0694	possibly correct	true	SDsGGSENLNAIFR	R	T	0.997	53.2	25.3	37.7	2		s3: Phospho (+79.97)	773.831	1545.65	1546.65	2	0.0008449	0.5463	4918.7	493244	4675.31	977	990	true
WT sample	Glucose-repressible protein kinase (Eurofung) OS=Emericella nidulans (strain FGSC A4 / ATCC 38163 / CBS 112.46 / NRRL 194 / M139) OX=227321 GN=ANIA_07572 PE=4 SV=1	Q5AVV8_EMENI	ANIA_07572	UniProt_Aspergillus_Nidulans_txid162425_20191106.fasta	230556	1	10	12	36	0.0694	possibly correct	true	SDSGGsENLNAIFR	R	T	0.997	55.4	25.4	51.4	2		s6: Phospho (+79.97)	773.832	1545.65	1546.65	2	0.002798	1.809	4878.16	175915	41061.6	977	990	true
WT sample	Glucose-repressible protein kinase (Eurofung) OS=Emericella nidulans (strain FGSC A4 / ATCC 38163 / CBS 112.46 / NRRL 194 / M139) OX=227321 GN=ANIA_07572 PE=4 SV=1	Q5AVV8_EMENI	ANIA_07572	UniProt_Aspergillus_Nidulans_txid162425_20191106.fasta	230556	1	10	12	36	0.0694	possibly correct	true	SDSGGsENLNAIFR	R	T	0.997	68.8	25.3	64.9	2		s6: Phospho (+79.97)	773.831	1545.65	1546.65	2	0.0003566	0.2306	4882.1	208845	40896.7	977	990	true
WT sample	Glucose-repressible protein kinase (Eurofung) OS=Emericella nidulans (strain FGSC A4 / ATCC 38163 / CBS 112.46 / NRRL 194 / M139) OX=227321 GN=ANIA_07572 PE=4 SV=1	Q5AVV8_EMENI	ANIA_07572	UniProt_Aspergillus_Nidulans_txid162425_20191106.fasta	230556	1	10	12	36	0.0694	possibly correct	true	SDsGGsENLNAIFR	R	T	0.997	77	25	68.4	2		s3: Phospho (+79.97), s6: Phospho (+79.97)	813.815	1625.61	1626.62	2	0.002043	1.256	5022.36	205570	49437.4	977	990	true
WT sample	Glucose-repressible protein kinase (Eurofung) OS=Emericella nidulans (strain FGSC A4 / ATCC 38163 / CBS 112.46 / NRRL 194 / M139) OX=227321 GN=ANIA_07572 PE=4 SV=1	Q5AVV8_EMENI	ANIA_07572	UniProt_Aspergillus_Nidulans_txid162425_20191106.fasta	230556	1	10	12	36	0.0694	possibly correct	true	SDsGGSENLNAIFR	R	T	0.997	93.4	25.3	81.7	2		s3: Phospho (+79.97)	773.831	1545.65	1546.65	2	0.0008449	0.5463	4918.55	493244	70744	977	990	true
WT sample	Glucose-repressible protein kinase (Eurofung) OS=Emericella nidulans (strain FGSC A4 / ATCC 38163 / CBS 112.46 / NRRL 194 / M139) OX=227321 GN=ANIA_07572 PE=4 SV=1	Q5AVV8_EMENI	ANIA_07572	UniProt_Aspergillus_Nidulans_txid162425_20191106.fasta	230556	1	10	12	36	0.0694	possibly correct	true	SDsGGSENLNAIFR	R	T	0.997	95.7	25.2	85.5	2		s3: Phospho (+79.97)	773.831	1545.65	1546.65	2	0.000967	0.6252	4916.28	516106	68182.1	977	990	true
WT sample	Glucose-repressible protein kinase (Eurofung) OS=Emericella nidulans (strain FGSC A4 / ATCC 38163 / CBS 112.46 / NRRL 194 / M139) OX=227321 GN=ANIA_07572 PE=4 SV=1	Q5AVV8_EMENI	ANIA_07572	UniProt_Aspergillus_Nidulans_txid162425_20191106.fasta	230556	1	10	12	36	0.0694	possibly correct	true	sLVLPGLSSSPR	R	R	0.953	25.6	25	20.9	2		s1: Phospho (+79.97)	646.835	1291.65	1292.66	2	0.0009574	0.7407	5010.04	1418600	120799	641	652	true
WT sample	Glucose-repressible protein kinase (Eurofung) OS=Emericella nidulans (strain FGSC A4 / ATCC 38163 / CBS 112.46 / NRRL 194 / M139) OX=227321 GN=ANIA_07572 PE=4 SV=1	Q5AVV8_EMENI	ANIA_07572	UniProt_Aspergillus_Nidulans_txid162425_20191106.fasta	230556	1	10	12	36	0.0694	possibly correct	true	sLVLPGLSSsPR	R	R	0.975	29.2	25.7	1.39	2		s1: Phospho (+79.97), s10: Phospho (+79.97)	686.818	1371.62	1372.63	2	0.001545	1.125	5008	788791	99961.6	641	652	true
WT sample	Glucose-repressible protein kinase (Eurofung) OS=Emericella nidulans (strain FGSC A4 / ATCC 38163 / CBS 112.46 / NRRL 194 / M139) OX=227321 GN=ANIA_07572 PE=4 SV=1	Q5AVV8_EMENI	ANIA_07572	UniProt_Aspergillus_Nidulans_txid162425_20191106.fasta	230556	1	10	12	36	0.0694	possibly correct	true	sLVLPGLSSsPR	R	R	0.976	29.4	25.7	0	2		s1: Phospho (+79.97), s10: Phospho (+79.97)	686.818	1371.62	1372.63	2	0.001179	0.8587	5010.08	693004	100681	641	652	true
WT sample	Glucose-repressible protein kinase (Eurofung) OS=Emericella nidulans (strain FGSC A4 / ATCC 38163 / CBS 112.46 / NRRL 194 / M139) OX=227321 GN=ANIA_07572 PE=4 SV=1	Q5AVV8_EMENI	ANIA_07572	UniProt_Aspergillus_Nidulans_txid162425_20191106.fasta	230556	1	10	12	36	0.0694	possibly correct	true	sLVLPGLSsSPR	R	R	0.976	29.4	25.7	0	2		s1: Phospho (+79.97), s9: Phospho (+79.97)	686.818	1371.62	1372.63	2	0.001179	0.8587	5010.08	693004	100681	641	652	true
WT sample	Glucose-repressible protein kinase (Eurofung) OS=Emericella nidulans (strain FGSC A4 / ATCC 38163 / CBS 112.46 / NRRL 194 / M139) OX=227321 GN=ANIA_07572 PE=4 SV=1	Q5AVV8_EMENI	ANIA_07572	UniProt_Aspergillus_Nidulans_txid162425_20191106.fasta	230556	1	10	12	36	0.0694	possibly correct	true	sLVLPGLsSSPR	R	R	0.976	29.4	25.7	0	2		s1: Phospho (+79.97), s8: Phospho (+79.97)	686.818	1371.62	1372.63	2	0.001179	0.8587	5010.08	693004	100681	641	652	true
WT sample	Glucose-repressible protein kinase (Eurofung) OS=Emericella nidulans (strain FGSC A4 / ATCC 38163 / CBS 112.46 / NRRL 194 / M139) OX=227321 GN=ANIA_07572 PE=4 SV=1	Q5AVV8_EMENI	ANIA_07572	UniProt_Aspergillus_Nidulans_txid162425_20191106.fasta	230556	1	10	12	36	0.0694	possibly correct	true	SLVLPGLSSsPR	R	R	0.992	33.9	25	0	2		s10: Phospho (+79.97)	646.834	1291.65	1292.66	2	-1.915e-05	-0.01482	4975.47	327535	72982	641	652	true
WT sample	Glucose-repressible protein kinase (Eurofung) OS=Emericella nidulans (strain FGSC A4 / ATCC 38163 / CBS 112.46 / NRRL 194 / M139) OX=227321 GN=ANIA_07572 PE=4 SV=1	Q5AVV8_EMENI	ANIA_07572	UniProt_Aspergillus_Nidulans_txid162425_20191106.fasta	230556	1	10	12	36	0.0694	possibly correct	true	SLVLPGLSsSPR	R	R	0.992	33.9	25	0	2		s9: Phospho (+79.97)	646.834	1291.65	1292.66	2	-1.915e-05	-0.01482	4975.47	327535	72982	641	652	true
WT sample	Glucose-repressible protein kinase (Eurofung) OS=Emericella nidulans (strain FGSC A4 / ATCC 38163 / CBS 112.46 / NRRL 194 / M139) OX=227321 GN=ANIA_07572 PE=4 SV=1	Q5AVV8_EMENI	ANIA_07572	UniProt_Aspergillus_Nidulans_txid162425_20191106.fasta	230556	1	10	12	36	0.0694	possibly correct	true	SLVLPGLsSSPR	R	R	0.992	33.9	25	0	2		s8: Phospho (+79.97)	646.834	1291.65	1292.66	2	-1.915e-05	-0.01482	4975.47	327535	72982	641	652	true
WT sample	Glucose-repressible protein kinase (Eurofung) OS=Emericella nidulans (strain FGSC A4 / ATCC 38163 / CBS 112.46 / NRRL 194 / M139) OX=227321 GN=ANIA_07572 PE=4 SV=1	Q5AVV8_EMENI	ANIA_07572	UniProt_Aspergillus_Nidulans_txid162425_20191106.fasta	230556	1	10	12	36	0.0694	possibly correct	true	SLVLPGLSSsPR	R	R	0.993	34.6	25	27.4	2		s10: Phospho (+79.97)	646.834	1291.65	1292.66	2	0.0004691	0.3629	4977.86	463086	89995.7	641	652	true
WT sample	Glucose-repressible protein kinase (Eurofung) OS=Emericella nidulans (strain FGSC A4 / ATCC 38163 / CBS 112.46 / NRRL 194 / M139) OX=227321 GN=ANIA_07572 PE=4 SV=1	Q5AVV8_EMENI	ANIA_07572	UniProt_Aspergillus_Nidulans_txid162425_20191106.fasta	230556	1	10	12	36	0.0694	possibly correct	true	SQtIGSQDGELSSSLAR	R	E	0.997	72.2	26.7	68.8	2		t3: Phospho (+79.97)	908.41	1814.81	1815.81	2	0.001225	0.6744	3978.29	228271	81990.6	1469	1485	true
WT sample	Glucose-repressible protein kinase (Eurofung) OS=Emericella nidulans (strain FGSC A4 / ATCC 38163 / CBS 112.46 / NRRL 194 / M139) OX=227321 GN=ANIA_07572 PE=4 SV=1	Q5AVV8_EMENI	ANIA_07572	UniProt_Aspergillus_Nidulans_txid162425_20191106.fasta	230556	1	10	12	36	0.0694	possibly correct	true	SQtIGSQDGELSSSLAR	R	E	0.997	98.8	26.7	94.6	2		t3: Phospho (+79.97)	908.41	1814.81	1815.81	2	0.001225	0.6744	3979.66	469240	87454.8	1469	1485	true
WT sample	Glucose-repressible protein kinase (Eurofung) OS=Emericella nidulans (strain FGSC A4 / ATCC 38163 / CBS 112.46 / NRRL 194 / M139) OX=227321 GN=ANIA_07572 PE=4 SV=1	Q5AVV8_EMENI	ANIA_07572	UniProt_Aspergillus_Nidulans_txid162425_20191106.fasta	230556	1	10	12	36	0.0694	possibly correct	true	sRDQSVSGSGHIR	R	A	0.956	25.8	26.3	20.5	2		s1: Phospho (+79.97)	489.223	1464.65	1465.65	3	0.0005944	0.4056	2035.53	328260	70710.3	353	365	true
WT sample	Glucose-repressible protein kinase (Eurofung) OS=Emericella nidulans (strain FGSC A4 / ATCC 38163 / CBS 112.46 / NRRL 194 / M139) OX=227321 GN=ANIA_07572 PE=4 SV=1	Q5AVV8_EMENI	ANIA_07572	UniProt_Aspergillus_Nidulans_txid162425_20191106.fasta	230556	1	10	12	36	0.0694	possibly correct	true	sRDQSVSGSGHIR	R	A	0.992	34.7	26.3	23.3	2		s1: Phospho (+79.97)	489.223	1464.65	1465.65	3	-0.0004127	-0.2816	2031.05	326744	91922.1	353	365	true
WT sample	Glucose-repressible protein kinase (Eurofung) OS=Emericella nidulans (strain FGSC A4 / ATCC 38163 / CBS 112.46 / NRRL 194 / M139) OX=227321 GN=ANIA_07572 PE=4 SV=1	Q5AVV8_EMENI	ANIA_07572	UniProt_Aspergillus_Nidulans_txid162425_20191106.fasta	230556	1	10	12	36	0.0694	possibly correct	true	SVANLLGTsQPSR	K	R	0.944	25.9	26	0	2		s9: Phospho (+79.97)	705.344	1408.67	1409.68	2	0.002967	2.104	4123.58	231752	77473.9	585	597	true
WT sample	Glucose-repressible protein kinase (Eurofung) OS=Emericella nidulans (strain FGSC A4 / ATCC 38163 / CBS 112.46 / NRRL 194 / M139) OX=227321 GN=ANIA_07572 PE=4 SV=1	Q5AVV8_EMENI	ANIA_07572	UniProt_Aspergillus_Nidulans_txid162425_20191106.fasta	230556	1	10	12	36	0.0694	possibly correct	true	SVANLLGtSQPSR	K	R	0.944	25.9	26	0	2		t8: Phospho (+79.97)	705.344	1408.67	1409.68	2	0.002967	2.104	4123.58	231752	77473.9	585	597	true
WT sample	Glucose-repressible protein kinase (Eurofung) OS=Emericella nidulans (strain FGSC A4 / ATCC 38163 / CBS 112.46 / NRRL 194 / M139) OX=227321 GN=ANIA_07572 PE=4 SV=1	Q5AVV8_EMENI	ANIA_07572	UniProt_Aspergillus_Nidulans_txid162425_20191106.fasta	230556	1	10	12	36	0.0694	possibly correct	true	SVANLLGTsQPSR	K	R	0.984	31.6	26.2	0	2		s9: Phospho (+79.97)	705.344	1408.67	1409.68	2	0.001502	1.065	4121.57	221549	77513.3	585	597	true
WT sample	Glucose-repressible protein kinase (Eurofung) OS=Emericella nidulans (strain FGSC A4 / ATCC 38163 / CBS 112.46 / NRRL 194 / M139) OX=227321 GN=ANIA_07572 PE=4 SV=1	Q5AVV8_EMENI	ANIA_07572	UniProt_Aspergillus_Nidulans_txid162425_20191106.fasta	230556	1	10	12	36	0.0694	possibly correct	true	SVANLLGtSQPSR	K	R	0.984	31.6	26.2	0	2		t8: Phospho (+79.97)	705.344	1408.67	1409.68	2	0.001502	1.065	4121.57	221549	77513.3	585	597	true
WT sample	Glucose-repressible protein kinase (Eurofung) OS=Emericella nidulans (strain FGSC A4 / ATCC 38163 / CBS 112.46 / NRRL 194 / M139) OX=227321 GN=ANIA_07572 PE=4 SV=1	Q5AVV8_EMENI	ANIA_07572	UniProt_Aspergillus_Nidulans_txid162425_20191106.fasta	230556	1	10	12	36	0.0694	possibly correct	true	VSGPHsPLR	R	M	0.985	30.8	25	19.1	2		s6: Phospho (+79.97)	515.248	1028.48	1029.49	2	0.0003072	0.2984	2374.3	4545360	74896	660	668	true
WT sample	Glucose-repressible protein kinase (Eurofung) OS=Emericella nidulans (strain FGSC A4 / ATCC 38163 / CBS 112.46 / NRRL 194 / M139) OX=227321 GN=ANIA_07572 PE=4 SV=1	Q5AVV8_EMENI	ANIA_07572	UniProt_Aspergillus_Nidulans_txid162425_20191106.fasta	230556	1	10	12	36	0.0694	possibly correct	true	VSGPHsPLR	R	M	0.996	37	25	21.9	2		s6: Phospho (+79.97)	515.248	1028.48	1029.49	2	0.0004293	0.417	2371.65	4593630	95469.2	660	668	true
WT sample	Glucose-repressible protein kinase (Eurofung) OS=Emericella nidulans (strain FGSC A4 / ATCC 38163 / CBS 112.46 / NRRL 194 / M139) OX=227321 GN=ANIA_07572 PE=4 SV=1	Q5AVV8_EMENI	ANIA_07572	UniProt_Aspergillus_Nidulans_txid162425_20191106.fasta	230556	1	10	12	36	0.0694	possibly correct	true	VSGPHsPLR	R	M	0.997	51	25	42.1	2		s6: Phospho (+79.97)	515.248	1028.48	1029.49	2	0.0004293	0.417	2371.59	4593630	567438	660	668	true
WT sample	Glucose-repressible protein kinase (Eurofung) OS=Emericella nidulans (strain FGSC A4 / ATCC 38163 / CBS 112.46 / NRRL 194 / M139) OX=227321 GN=ANIA_07572 PE=4 SV=1	Q5AVV8_EMENI	ANIA_07572	UniProt_Aspergillus_Nidulans_txid162425_20191106.fasta	230556	1	10	12	36	0.0694	possibly correct	true	VSGPHsPLR	R	M	0.997	54.1	25	40.2	2		s6: Phospho (+79.97)	515.248	1028.48	1029.49	2	0.0003072	0.2984	2374.24	4545360	440387	660	668	true
WT sample	Uncharacterized protein OS=Emericella nidulans (strain FGSC A4 / ATCC 38163 / CBS 112.46 / NRRL 194 / M139) OX=227321 GN=AN4349.2 PE=4 SV=1	A0A1U8QZ28_EMENI	AN4349	UniProt_Aspergillus_Nidulans_txid162425_20191106.fasta	124672	1	8	11	26	0.0729	possibly correct	true	DSsPIsGHFPPPPATPR	R	N	0.903	24.6	27.2	0.11	2		s3: Phospho (+79.97), s6: Phospho (+79.97)	960.41	1918.8	1919.81	2	0.003072	1.6	4065.46	828760	129855	765	781	true
WT sample	Uncharacterized protein OS=Emericella nidulans (strain FGSC A4 / ATCC 38163 / CBS 112.46 / NRRL 194 / M139) OX=227321 GN=AN4349.2 PE=4 SV=1	A0A1U8QZ28_EMENI	AN4349	UniProt_Aspergillus_Nidulans_txid162425_20191106.fasta	124672	1	8	11	26	0.0729	possibly correct	true	DSsPIsGHFPPPPATPR	R	N	0.919	23.8	27.2	0	2		s3: Phospho (+79.97), s6: Phospho (+79.97)	640.608	1918.8	1919.81	3	-0.0001149	-0.05983	4126.84	1090110	244827	765	781	true
WT sample	Uncharacterized protein OS=Emericella nidulans (strain FGSC A4 / ATCC 38163 / CBS 112.46 / NRRL 194 / M139) OX=227321 GN=AN4349.2 PE=4 SV=1	A0A1U8QZ28_EMENI	AN4349	UniProt_Aspergillus_Nidulans_txid162425_20191106.fasta	124672	1	8	11	26	0.0729	possibly correct	true	DsSPIsGHFPPPPATPR	R	N	0.919	23.8	27.2	0	2		s2: Phospho (+79.97), s6: Phospho (+79.97)	640.608	1918.8	1919.81	3	-0.0001149	-0.05983	4126.84	1090110	244827	765	781	true
WT sample	Uncharacterized protein OS=Emericella nidulans (strain FGSC A4 / ATCC 38163 / CBS 112.46 / NRRL 194 / M139) OX=227321 GN=AN4349.2 PE=4 SV=1	A0A1U8QZ28_EMENI	AN4349	UniProt_Aspergillus_Nidulans_txid162425_20191106.fasta	124672	1	8	11	26	0.0729	possibly correct	true	DSSPIsGHFPPPPATPR	R	N	0.928	24.2	27	20.5	2		s6: Phospho (+79.97)	613.955	1838.84	1839.84	3	0.006988	3.798	4072.96	252725	121922	765	781	true
WT sample	Uncharacterized protein OS=Emericella nidulans (strain FGSC A4 / ATCC 38163 / CBS 112.46 / NRRL 194 / M139) OX=227321 GN=AN4349.2 PE=4 SV=1	A0A1U8QZ28_EMENI	AN4349	UniProt_Aspergillus_Nidulans_txid162425_20191106.fasta	124672	1	8	11	26	0.0729	possibly correct	true	DSsPIsGHFPPPPATPR	R	N	0.996	39	27.2	39	2		s3: Phospho (+79.97), s6: Phospho (+79.97)	960.409	1918.8	1919.81	2	0.000631	0.3287	4068.14	985888	141485	765	781	true
WT sample	Uncharacterized protein OS=Emericella nidulans (strain FGSC A4 / ATCC 38163 / CBS 112.46 / NRRL 194 / M139) OX=227321 GN=AN4349.2 PE=4 SV=1	A0A1U8QZ28_EMENI	AN4349	UniProt_Aspergillus_Nidulans_txid162425_20191106.fasta	124672	1	8	11	26	0.0729	possibly correct	true	DsSPISGHFPPPPATPR	R	N	0.997	40.8	27.2	0.01	2		s2: Phospho (+79.97)	920.427	1838.84	1839.84	2	0.003462	1.881	4088.32	466655	90351.9	765	781	true
WT sample	Uncharacterized protein OS=Emericella nidulans (strain FGSC A4 / ATCC 38163 / CBS 112.46 / NRRL 194 / M139) OX=227321 GN=AN4349.2 PE=4 SV=1	A0A1U8QZ28_EMENI	AN4349	UniProt_Aspergillus_Nidulans_txid162425_20191106.fasta	124672	1	8	11	26	0.0729	possibly correct	true	DSsPISGHFPPPPATPR	R	N	0.997	42.2	27.3	0	2		s3: Phospho (+79.97)	613.953	1838.84	1839.84	3	0.0009456	0.514	4077.24	437074	195338	765	781	true
WT sample	Uncharacterized protein OS=Emericella nidulans (strain FGSC A4 / ATCC 38163 / CBS 112.46 / NRRL 194 / M139) OX=227321 GN=AN4349.2 PE=4 SV=1	A0A1U8QZ28_EMENI	AN4349	UniProt_Aspergillus_Nidulans_txid162425_20191106.fasta	124672	1	8	11	26	0.0729	possibly correct	true	DsSPISGHFPPPPATPR	R	N	0.997	42.2	27.3	0	2		s2: Phospho (+79.97)	613.953	1838.84	1839.84	3	0.0009456	0.514	4077.24	437074	195338	765	781	true
WT sample	Uncharacterized protein OS=Emericella nidulans (strain FGSC A4 / ATCC 38163 / CBS 112.46 / NRRL 194 / M139) OX=227321 GN=AN4349.2 PE=4 SV=1	A0A1U8QZ28_EMENI	AN4349	UniProt_Aspergillus_Nidulans_txid162425_20191106.fasta	124672	1	8	11	26	0.0729	possibly correct	true	DSsPISGHFPPPPATPR	R	N	0.997	58.4	27.3	0	2		s3: Phospho (+79.97)	920.426	1838.84	1839.84	2	0.001997	1.085	4090.54	368958	91439.1	765	781	true
WT sample	Uncharacterized protein OS=Emericella nidulans (strain FGSC A4 / ATCC 38163 / CBS 112.46 / NRRL 194 / M139) OX=227321 GN=AN4349.2 PE=4 SV=1	A0A1U8QZ28_EMENI	AN4349	UniProt_Aspergillus_Nidulans_txid162425_20191106.fasta	124672	1	8	11	26	0.0729	possibly correct	true	DsSPISGHFPPPPATPR	R	N	0.997	58.4	27.3	0	2		s2: Phospho (+79.97)	920.426	1838.84	1839.84	2	0.001997	1.085	4090.54	368958	91439.1	765	781	true
WT sample	Uncharacterized protein OS=Emericella nidulans (strain FGSC A4 / ATCC 38163 / CBS 112.46 / NRRL 194 / M139) OX=227321 GN=AN4349.2 PE=4 SV=1	A0A1U8QZ28_EMENI	AN4349	UniProt_Aspergillus_Nidulans_txid162425_20191106.fasta	124672	1	8	11	26	0.0729	possibly correct	true	LMNGLAIsPP	K	-	0.93	23.9	25	18.9	2		s8: Phospho (+79.97)	546.762	1091.51	1092.52	2	8.339e-05	0.07633	5050.73	56178.3	24558	1116	1125	true
WT sample	Uncharacterized protein OS=Emericella nidulans (strain FGSC A4 / ATCC 38163 / CBS 112.46 / NRRL 194 / M139) OX=227321 GN=AN4349.2 PE=4 SV=1	A0A1U8QZ28_EMENI	AN4349	UniProt_Aspergillus_Nidulans_txid162425_20191106.fasta	124672	1	8	11	26	0.0729	possibly correct	true	LMNGLAIsPP	K	-	0.996	37.2	25	32	2		s8: Phospho (+79.97)	546.762	1091.51	1092.52	2	8.339e-05	0.07633	5084.97	107424	33368.6	1116	1125	true
WT sample	Uncharacterized protein OS=Emericella nidulans (strain FGSC A4 / ATCC 38163 / CBS 112.46 / NRRL 194 / M139) OX=227321 GN=AN4349.2 PE=4 SV=1	A0A1U8QZ28_EMENI	AN4349	UniProt_Aspergillus_Nidulans_txid162425_20191106.fasta	124672	1	8	11	26	0.0729	possibly correct	true	LMNGLAIsPP	K	-	0.997	41.2	25	36.3	2		s8: Phospho (+79.97)	546.761	1091.51	1092.52	2	-0.001015	-0.9293	5083.51	82931.7	31260.7	1116	1125	true
WT sample	Uncharacterized protein OS=Emericella nidulans (strain FGSC A4 / ATCC 38163 / CBS 112.46 / NRRL 194 / M139) OX=227321 GN=AN4349.2 PE=4 SV=1	A0A1U8QZ28_EMENI	AN4349	UniProt_Aspergillus_Nidulans_txid162425_20191106.fasta	124672	1	8	11	26	0.0729	possibly correct	true	RsSSFGMDMR	R	Q	0.99	32	25	1.23	2		s2: Phospho (+79.97)	418.498	1252.47	1253.48	3	-0.0002324	-0.1854	3512.41	391795	138997	806	815	true
WT sample	Uncharacterized protein OS=Emericella nidulans (strain FGSC A4 / ATCC 38163 / CBS 112.46 / NRRL 194 / M139) OX=227321 GN=AN4349.2 PE=4 SV=1	A0A1U8QZ28_EMENI	AN4349	UniProt_Aspergillus_Nidulans_txid162425_20191106.fasta	124672	1	8	11	26	0.0729	possibly correct	true	RSsSFGMDMR	R	Q	0.993	33.7	25	0.16	2		s3: Phospho (+79.97)	418.498	1252.47	1253.48	3	0.0004085	0.3259	3510.37	447699	128440	806	815	true
WT sample	Uncharacterized protein OS=Emericella nidulans (strain FGSC A4 / ATCC 38163 / CBS 112.46 / NRRL 194 / M139) OX=227321 GN=AN4349.2 PE=4 SV=1	A0A1U8QZ28_EMENI	AN4349	UniProt_Aspergillus_Nidulans_txid162425_20191106.fasta	124672	1	8	11	26	0.0729	possibly correct	true	sGHFDAASR	R	R	0.936	24.2	25	9.91	2		s1: Phospho (+79.97)	514.204	1026.39	1027.4	2	0.001039	1.011	2019.29	186496	15361.6	797	805	true
WT sample	Uncharacterized protein OS=Emericella nidulans (strain FGSC A4 / ATCC 38163 / CBS 112.46 / NRRL 194 / M139) OX=227321 GN=AN4349.2 PE=4 SV=1	A0A1U8QZ28_EMENI	AN4349	UniProt_Aspergillus_Nidulans_txid162425_20191106.fasta	124672	1	8	11	26	0.0729	possibly correct	true	sGHFDAASR	R	R	0.95	25.4	25	12.4	2		s1: Phospho (+79.97)	514.203	1026.39	1027.4	2	-5.997e-05	-0.05837	2021.06	319992	18054.5	797	805	true
WT sample	Uncharacterized protein OS=Emericella nidulans (strain FGSC A4 / ATCC 38163 / CBS 112.46 / NRRL 194 / M139) OX=227321 GN=AN4349.2 PE=4 SV=1	A0A1U8QZ28_EMENI	AN4349	UniProt_Aspergillus_Nidulans_txid162425_20191106.fasta	124672	1	8	11	26	0.0729	possibly correct	true	SSDRPGTGSTFKPGSPPsPR	K	D	0.989	35.5	28.7	0.05	2		s18: Phospho (+79.97)	698.992	2093.95	2094.96	3	0.001332	0.6357	3027.68	874992	265435	745	764	true
WT sample	Uncharacterized protein OS=Emericella nidulans (strain FGSC A4 / ATCC 38163 / CBS 112.46 / NRRL 194 / M139) OX=227321 GN=AN4349.2 PE=4 SV=1	A0A1U8QZ28_EMENI	AN4349	UniProt_Aspergillus_Nidulans_txid162425_20191106.fasta	124672	1	8	11	26	0.0729	possibly correct	true	SSIGsVRR	R	H	0.947	25.1	25	8.3	2		s5: Phospho (+79.97)	471.232	940.45	941.456	2	0.0005183	0.5505	2226.26	762979	140665	197	204	true
WT sample	Uncharacterized protein OS=Emericella nidulans (strain FGSC A4 / ATCC 38163 / CBS 112.46 / NRRL 194 / M139) OX=227321 GN=AN4349.2 PE=4 SV=1	A0A1U8QZ28_EMENI	AN4349	UniProt_Aspergillus_Nidulans_txid162425_20191106.fasta	124672	1	8	11	26	0.0729	possibly correct	true	SsIGSVRR	R	H	0.989	32.2	25	0.42	2		s2: Phospho (+79.97)	471.232	940.45	941.456	2	0.0005793	0.6153	2228.08	1717150	197213	197	204	true
WT sample	Uncharacterized protein OS=Emericella nidulans (strain FGSC A4 / ATCC 38163 / CBS 112.46 / NRRL 194 / M139) OX=227321 GN=AN4349.2 PE=4 SV=1	A0A1U8QZ28_EMENI	AN4349	UniProt_Aspergillus_Nidulans_txid162425_20191106.fasta	124672	1	8	11	26	0.0729	possibly correct	true	SSsFGMDMR	R	Q	0.985	31	25	26.3	2		s3: Phospho (+79.97)	549.194	1096.37	1097.38	2	0.001119	1.02	3778.31	792427	157025	807	815	true
WT sample	Uncharacterized protein OS=Emericella nidulans (strain FGSC A4 / ATCC 38163 / CBS 112.46 / NRRL 194 / M139) OX=227321 GN=AN4349.2 PE=4 SV=1	A0A1U8QZ28_EMENI	AN4349	UniProt_Aspergillus_Nidulans_txid162425_20191106.fasta	124672	1	8	11	26	0.0729	possibly correct	true	SSsFGMDMR	R	Q	0.987	31.6	25	25.4	2		s3: Phospho (+79.97)	549.194	1096.37	1097.38	2	0.000875	0.7973	3781.57	740285	151429	807	815	true
WT sample	Uncharacterized protein OS=Emericella nidulans (strain FGSC A4 / ATCC 38163 / CBS 112.46 / NRRL 194 / M139) OX=227321 GN=AN4349.2 PE=4 SV=1	A0A1U8QZ28_EMENI	AN4349	UniProt_Aspergillus_Nidulans_txid162425_20191106.fasta	124672	1	8	11	26	0.0729	possibly correct	true	sSSFGMDMR	R	Q	0.994	35.3	25	31.9	2		s1: Phospho (+79.97)	549.194	1096.37	1097.38	2	0.0006308	0.5749	3838.71	626662	171183	807	815	true
WT sample	Uncharacterized protein OS=Emericella nidulans (strain FGSC A4 / ATCC 38163 / CBS 112.46 / NRRL 194 / M139) OX=227321 GN=AN4349.2 PE=4 SV=1	A0A1U8QZ28_EMENI	AN4349	UniProt_Aspergillus_Nidulans_txid162425_20191106.fasta	124672	1	8	11	26	0.0729	possibly correct	true	SsSFGMDMR	R	Q	0.995	35.8	25	31.1	2		s2: Phospho (+79.97)	549.194	1096.37	1097.38	2	0.0007529	0.6861	3839.9	1072600	190891	807	815	true
WT sample	Uncharacterized protein OS=Emericella nidulans (strain FGSC A4 / ATCC 38163 / CBS 112.46 / NRRL 194 / M139) OX=227321 GN=AN4349.2 PE=4 SV=1	A0A1U8QZ28_EMENI	AN4349	UniProt_Aspergillus_Nidulans_txid162425_20191106.fasta	124672	1	8	11	26	0.0729	possibly correct	true	SSsVIGPR	R	G	0.984	30.5	25	13.6	2		s3: Phospho (+79.97)	441.708	881.401	882.408	2	0.0001122	0.1271	2366.94	2400590	292777	80	87	true
WT sample	Uncharacterized protein OS=Emericella nidulans (strain FGSC A4 / ATCC 38163 / CBS 112.46 / NRRL 194 / M139) OX=227321 GN=AN4349.2 PE=4 SV=1	A0A1U8QZ28_EMENI	AN4349	UniProt_Aspergillus_Nidulans_txid162425_20191106.fasta	124672	1	8	11	26	0.0729	possibly correct	true	SSsVIGPR	R	G	0.99	32.9	25	16	2		s3: Phospho (+79.97)	441.708	881.401	882.408	2	0.0002953	0.3347	2364.52	1745380	257920	80	87	true
WT sample	Uncharacterized protein OS=Emericella nidulans (strain FGSC A4 / ATCC 38163 / CBS 112.46 / NRRL 194 / M139) OX=227321 GN=AN5204.2 PE=4 SV=1	A0A1U8QF95_EMENI	AN5204	UniProt_Aspergillus_Nidulans_txid162425_20191106.fasta	55231	0.947	1	1	2	0.0452	possibly correct	true	RDsAQFTPLPYNPAAPAAPEPIK	K	H	0.977	31.5	28.6	31.5	2		s3: Phospho (+79.97)	844.417	2530.23	2531.23	3	0.003329	1.315	4993.02	185022	86891.2	245	267	true
WT sample	Uncharacterized protein OS=Emericella nidulans (strain FGSC A4 / ATCC 38163 / CBS 112.46 / NRRL 194 / M139) OX=227321 GN=AN5204.2 PE=4 SV=1	A0A1U8QF95_EMENI	AN5204	UniProt_Aspergillus_Nidulans_txid162425_20191106.fasta	55231	0.947	1	1	2	0.0452	possibly correct	true	RDsAQFTPLPYNPAAPAAPEPIK	K	H	0.996	41.4	29.1	41.4	2		s3: Phospho (+79.97)	844.415	2530.22	2531.23	3	-0.001615	-0.638	4991.59	75405.1	71499.4	245	267	true
WT sample	Chloride channel protein OS=Emericella nidulans (strain FGSC A4 / ATCC 38163 / CBS 112.46 / NRRL 194 / M139) OX=227321 GN=ANIA_06311 PE=3 SV=1	Q5AZG9_EMENI	ANIA_06311	UniProt_Aspergillus_Nidulans_txid162425_20191106.fasta	87094.1	1	1	2	6	0.0139	possibly correct	true	LRDNsLSQYTR	R	E	0.92	24.4	26.2	12.7	2		s5: Phospho (+79.97)	716.833	1431.65	1432.66	2	0.0004174	0.2913	3321.09	322474	51967.2	26	36	true
WT sample	Chloride channel protein OS=Emericella nidulans (strain FGSC A4 / ATCC 38163 / CBS 112.46 / NRRL 194 / M139) OX=227321 GN=ANIA_06311 PE=3 SV=1	Q5AZG9_EMENI	ANIA_06311	UniProt_Aspergillus_Nidulans_txid162425_20191106.fasta	87094.1	1	1	2	6	0.0139	possibly correct	true	LRDNsLSQYTR	R	E	0.932	25.2	26.2	18.5	2		s5: Phospho (+79.97)	716.833	1431.65	1432.66	2	0.0004174	0.2913	3320.96	322474	168198	26	36	true
WT sample	Chloride channel protein OS=Emericella nidulans (strain FGSC A4 / ATCC 38163 / CBS 112.46 / NRRL 194 / M139) OX=227321 GN=ANIA_06311 PE=3 SV=1	Q5AZG9_EMENI	ANIA_06311	UniProt_Aspergillus_Nidulans_txid162425_20191106.fasta	87094.1	1	1	2	6	0.0139	possibly correct	true	LRDNsLSQYTR	R	E	0.977	28.9	26	22	2		s5: Phospho (+79.97)	478.224	1431.65	1432.66	3	0.0006481	0.4524	3323.99	1240940	425837	26	36	true
WT sample	Chloride channel protein OS=Emericella nidulans (strain FGSC A4 / ATCC 38163 / CBS 112.46 / NRRL 194 / M139) OX=227321 GN=ANIA_06311 PE=3 SV=1	Q5AZG9_EMENI	ANIA_06311	UniProt_Aspergillus_Nidulans_txid162425_20191106.fasta	87094.1	1	1	2	6	0.0139	possibly correct	true	LRDNsLSQYTR	R	E	0.987	31.8	26.2	23.5	2		s5: Phospho (+79.97)	478.224	1431.65	1432.66	3	0.0001903	0.1328	3325.76	1769770	603891	26	36	true
WT sample	Chloride channel protein OS=Emericella nidulans (strain FGSC A4 / ATCC 38163 / CBS 112.46 / NRRL 194 / M139) OX=227321 GN=ANIA_06311 PE=3 SV=1	Q5AZG9_EMENI	ANIA_06311	UniProt_Aspergillus_Nidulans_txid162425_20191106.fasta	87094.1	1	1	2	6	0.0139	possibly correct	true	LRDNsLSQYTR	R	E	0.989	33.2	26.1	22	2		s5: Phospho (+79.97)	716.833	1431.65	1432.66	2	0.0009057	0.6321	3322.77	548134	91543	26	36	true
WT sample	Chloride channel protein OS=Emericella nidulans (strain FGSC A4 / ATCC 38163 / CBS 112.46 / NRRL 194 / M139) OX=227321 GN=ANIA_06311 PE=3 SV=1	Q5AZG9_EMENI	ANIA_06311	UniProt_Aspergillus_Nidulans_txid162425_20191106.fasta	87094.1	1	1	2	6	0.0139	possibly correct	true	LRDNsLSQYTR	R	E	0.997	43.9	26.1	33	2		s5: Phospho (+79.97)	716.833	1431.65	1432.66	2	0.0009057	0.6321	3322.68	548134	265368	26	36	true
WT sample	ATP-dependent RNA helicase dbp9 OS=Emericella nidulans (strain FGSC A4 / ATCC 38163 / CBS 112.46 / NRRL 194 / M139) OX=227321 GN=dbp9 PE=3 SV=1	DBP9_EMENI	2871271	UniProt_Aspergillus_Nidulans_txid162425_20191106.fasta	68089.1	0.998	1	1	2	0.0328	possibly correct	true	DATEGDDELLsDEDEETSAK	K	A	0.997	61.4	25.7	58.7	2		s11: Phospho (+79.97)	1124.93	2247.85	2248.85	2	0.003818	1.698	3714.82	184174	38555.8	348	367	true
WT sample	ATP-dependent RNA helicase dbp9 OS=Emericella nidulans (strain FGSC A4 / ATCC 38163 / CBS 112.46 / NRRL 194 / M139) OX=227321 GN=dbp9 PE=3 SV=1	DBP9_EMENI	2871271	UniProt_Aspergillus_Nidulans_txid162425_20191106.fasta	68089.1	0.998	1	1	2	0.0328	possibly correct	true	DATEGDDELLsDEDEETSAK	K	A	0.997	81.4	25.2	81.4	2		s11: Phospho (+79.97)	1124.93	2247.84	2248.85	2	0.001133	0.5036	3715.89	338641	39508	348	367	true
WT sample	Chitin synthase B OS=Emericella nidulans (strain FGSC A4 / ATCC 38163 / CBS 112.46 / NRRL 194 / M139) OX=227321 GN=chsB PE=2 SV=2	CHSB_EMENI	2874737	UniProt_Aspergillus_Nidulans_txid162425_20191106.fasta	101886	1	2	5	14	0.0426	possibly correct	true	AYHGsGPQsPGEHTYDDGHQLR	M	D	0.898	22.7	27.2	11.6	1		s5: Phospho (+79.97), s9: Phospho (+79.97)	857.003	2567.99	2568.99	3	0.002125	0.8274	2928.28	380727	9603.12	2	23	true
WT sample	Chitin synthase B OS=Emericella nidulans (strain FGSC A4 / ATCC 38163 / CBS 112.46 / NRRL 194 / M139) OX=227321 GN=chsB PE=2 SV=2	CHSB_EMENI	2874737	UniProt_Aspergillus_Nidulans_txid162425_20191106.fasta	101886	1	2	5	14	0.0426	possibly correct	true	AYHGSGPQsPGEHTYDDGHQLR	M	D	0.93	23.4	28.4	20.8	1		s9: Phospho (+79.97)	623.013	2488.02	2489.03	4	0.00183	0.7351	2848.11	2420380	1064940	2	23	true
WT sample	Chitin synthase B OS=Emericella nidulans (strain FGSC A4 / ATCC 38163 / CBS 112.46 / NRRL 194 / M139) OX=227321 GN=chsB PE=2 SV=2	CHSB_EMENI	2874737	UniProt_Aspergillus_Nidulans_txid162425_20191106.fasta	101886	1	2	5	14	0.0426	possibly correct	true	AYHGSGPQsPGEHTYDDGHQLR	M	D	0.974	30.7	28.4	20	1		s9: Phospho (+79.97)	830.348	2488.02	2489.03	3	0.00282	1.133	2850.24	314014	18984.7	2	23	true
[truncated: 39,485 more rows]
